# Supplementary material for: The Importance of Protesters’ Morals: Moral Obligation as a Key Variable to Understand Collective Action
Source: Front Psychol. 2018 Mar 27;9:418. doi: 10.3389/fpsyg.2018.00418 (PMC5881521; doi:10.3389/fpsyg.2018.00418)
Supplement: Supplementary file 1 [file Data_Sheet_1.CSV]

Data Sheet 1: Data matrix for Study 1.
Codigo	OM_1	OM_2	OM_3	OM_4	OM_5	OM_6	OM_7	OM_8	OM_9	OM_10	OM_11	OM_12	OM_13	OM_14	OM_15	OM_16	NorM_1	NorM_2	NorM_3	CM_1	CM_2	CM_3	CM_4	PAR_1	PAR_2	PAR_3	PAR_4	PAR_5	PAR_6	PAR_7	SE	EDAD
2	6	5	6	6	6	5	3	5	3	4	5	6	6	6	6	6	5	5	5	5	6	6	5	7	7	7	7	4	1	1	0	23
3	4	5	5	4	3	3	1	1	1	1	1	3	4	4	4	4	4	5	5	4	4	4	3	7	7	5	5	5	6	6	1	20
4	4	5	5	5	3	5	4	3	3	1	4	1	1	1	3	4	5	4	4	4	3	4	2	5	6	6	4	3	1	1	1	20
5	3	7	6	5	5	6	4	4	5	5	3	2	5	2	3	4	7	7	7	2	1	7	5	7	4	6	6	3	2	3	1	20
6	2	5	4	7	4	4	3	2	1	1	1	6	2	2	2	2	7	7	5	3	3	2	2	4	2	5	5	5	2	4	1	19
7	6	6	5	5	4	5	5	5	6	4	6	6	5	4	5	5	6	6	6	5	5	6	6	6	5	7	6	4	3	2	1	19
8	7	6	6	6	6	6	5	4	5	3	6	4	6	6	6	6	7	7	6	6	6	6	5	6	6	6	6	4	2	2	1	19
9	6	7	6	7	6	6	7	6	6	4	6	3	4	3	5	7	7	7	6	7	7	6	6	7	7	7	6	6	3	3	1	19
10	6	6	5	3	5	5	6	4	6	2	7	3	5	4	6	7	7	6	5	7	6	6	6	7	6	6	7	4	3	2	1	19
11	7	7	7	7	7	7	6	5	6	5	6	5	6	6	7	7	7	7	6	6	6	6	6	7	7	7	7	6	4	4	1	23
12	6	6	5	7	7	7	6	6	5	1	6	4	5	4	5	5	5	5	7	5	5	7	5	7	5	7	6	5	1	2	1	20
13	6	7	6	7	7	7	7	7	6	5	6	5	6	5	6	6	7	7	7	6	6	6	7	7	5	7	7	6	3	5	1	20
14	5	7	5	5	3	6	2	2	3	2	1	3	5	2	3	3	6	6	6	5	3	6	2	6	5	5	5	4	2	1	0	19
15	7	7	7	6	5	5	6	4	5	4	6	6	7	3	3	7	7	7	7	6	7	7	7	7	7	7	7	7	1	4	1	21
16	7	7	7	7	7	7	6	6	7	4	7	6	6	6	6	7	7	7	7	7	5	7	7	7	7	7	7	7	3	3	1	19
17	5	7	5	7	4	6	6	1	7	2	7	5	7	3	7	7	7	7	6	7	6	6	5	7	5	7	7	6	1	4	1	20
18	4	6	4	6	6	6	2	2	2	1	5	4	5	4	4	5	6	7	6	5	3	3	2	4	5	6	6	5	4	4	1	19
19	7	7	7	7	7	7	5	5	7	1	7	1	5	1	7	7	7	7	7	7	7	7	7	7	7	7	7	7	1	6	1	19
20	6	7	6	6	6	4	3	4	4	4	5	3	6	6	6	7	7	6	6	6	4	6	6	7	4	6	6	5	3	5	1	19
21	6	6	6	6	6	6	4	4	4	4	6	4	6	4	5	5	7	7	7	6	5	6	5	7	7	7	7	6	6	5	1	19
22	6	6	5	3	5	4	6	5	5	3	5	4	6	3	5	6	5	6	5	5	5	5	3	7	7	7	7	7	4	6	0	19
24	2	4	3	5	7	6	2	1	1	1	1	1	1	1	2	2	7	7	7	6	5	4	4	6	6	6	6	6	1	1	1	23
25	6	6	6	7	7	7	5	4	4	2	5	3	6	3	6	6	6	6	6	5	5	6	4	7	6	7	7	7	4	3	1	19
26	5	5	4	7	6	5	4	2	2	1	4	4	5	3	5	5	7	7	1	6	6	4	4	7	7	6	6	6	3	3	1	20
27	6	6	5	5	5	4	3	2	2	1	6	5	5	5	5	5	6	6	6	6	5	6	5	5	5	6	6	6	2	3	1	19
28	7	7	7	7	6	5	7	6	6	6	7	4	5	2	6	6	7	7	6	6	6	6	6	7	7	7	7	7	3	3	1	21
29	5	6	5	4	4	4	2	2	2	1	4	2	4	2	4	4	7	7	7	3	3	3	3	6	5	5	6	6	3	4	1	19
30	6	6	6	7	5	7	3	2	6	1	6	6	6	4	5	6	6	6	6	7	7	7	6	7	5	7	6	6	2	1	1	19
31	4	5	3	5	3	4	1	1	1	1	2	1	1	2	2	2	6	7	7	4	3	6	2	5	4	3	4	2	1	1	1	19
32	6	6	6	5	4	4	2	2	4	1	4	3	4	2	4	5	7	7	6	6	5	5	4	7	6	7	7	7	6	2	1	19
33	7	7	7	7	6	5	4	2	5	1	4	3	1	1	7	7	7	7	7	6	6	7	4	6	7	7	7	5	4	7	1	20
34	6	6	6	7	6	7	7	6	7	2	6	3	4	3	7	7	6	7	5	6	6	6	6	6	6	7	7	7	4	5	1	19
35	7	7	5	7	6	6	7	4	6	3	7	5	6	5	7	7	7	7	7	7	7	5	6	7	6	7	6	5	3	4	1	19
36	1	5	7	6	5	5	2	2	4	1	6	4	5	1	6	5	7	7	6	6	5	5	5	5	5	5	5	2	1	1	1	19
37	4	4	2	3	2	6	2	2	2	2	4	3	5	2	5	5	6	6	6	6	4	5	2	6	6	6	6	6	4	4	1	19
38	6	5	5	6	5	6	4	2	3	1	5	4	6	4	5	6	7	6	4	6	6	6	6	5	5	7	7	7	5	4	1	19
39	4	7	6	7	6	6	6	5	5	4	5	4	4	4	4	5	7	7	5	5	4	4	4	7	7	5	5	4	2	3	1	20
40	5	7	6	6	6	6	6	5	5	1	6	2	2	1	6	6	7	7	4	7	7	5	2	7	7	7	7	7	7	7	1	22
41	7	7	7	7	5	7	5	4	5	1	5	4	5	5	7	7	7	7	7	5	5	4	4	7	6	7	7	5	2	2	1	19
42	6	6	5	6	4	4	4	2	4	3	5	4	4	4	5	6	7	7	6	4	4	5	4	4	5	7	7	4	1	4	0	19
43	6	7	6	6	6	5	4	2	2	1	4	2	1	1	3	3	7	6	7	6	6	7	7	7	6	7	7	7	2	2	1	26
44	7	6	6	5	5	5	6	5	5	4	5	3	2	1	5	7	7	7	6	6	6	6	4	7	7	7	7	6	1	1	1	19
45	5	7	6	7	7	7	5	3	2	1	4	2	1	2	6	6	7	7	7	5	4	4	4	7	5	6	7	5	3	2	1	19
46	3	3	3	6	5	6	2	2	2	1	3	3	3	2	4	4	7	7	7	4	3	3	3	7	3	7	7	7	1	1	1	19
47	5	5	5	6	5	6	3	2	5	1	5	2	2	3	5	6	7	7	7	6	5	6	2	7	7	7	7	5	2	2	1	19
48	3	5	4	6	6	6	2	2	2	1	3	3	4	3	2	2	6	6	6	5	5	6	5	6	7	5	6	4	4	3	1	19
49	5	5	5	6	4	6	2	3	2	1	5	3	4	4	5	5	6	6	6	5	4	5	4	5	5	7	7	5	3	3	1	19
50	6	6	5	6	6	6	3	4	3	3	5	4	6	5	5	6	7	7	6	5	5	5	5	7	6	6	6	5	5	3	1	19
51	5	7	5	7	3	7	4	5	5	3	6	4	7	3	6	6	7	7	7	7	7	7	6	6	6	6	6	5	6	3	1	19
52	6	6	6	7	7	7	5	3	3	1	4	6	7	4	6	6	7	7	7	5	4	6	5	6	7	7	7	4	2	3	1	19
53	6	6	6	6	6	7	3	4	4	1	4	3	5	2	5	5	7	6	5	5	5	5	5	6	4	7	7	4	4	1	1	19
54	3	5	4	5	5	5	3	3	3	2	4	4	3	2	3	3	5	5	5	5	5	5	5	6	4	6	5	3	2	3	1	19
55	2	6	4	2	2	1	2	2	5	4	3	2	2	5	3	2	7	7	6	4	2	2	2	7	7	3	6	5	2	2	1	19
56	2	2	2	6	1	2	2	1	1	1	2	2	2	2	2	2	7	7	7	5	3	3	1	7	5	7	3	7	6	6	0	21
57	3	6	5	4	5	5	4	4	3	5	4	2	5	2	3	5	7	6	5	2	1	4	4	6	7	6	6	4	3	5	0	24
58	3	6	4	6	3	6	3	3	2	1	2	2	2	1	2	2	4	4	4	4	4	3	2	6	4	6	6	1	1	1	1	19
59	3	5	2	5	5	5	2	2	3	1	2	3	2	3	2	2	6	6	6	3	2	5	5	6	4	6	4	2	2	2	1	25
60	4	5	4	6	5	4	3	2	4	3	4	3	3	1	3	3	6	5	3	4	4	4	2	5	4	6	4	3	2	2	1	19
61	7	7	7	7	7	4	7	6	6	1	7	7	7	5	7	7	7	7	7	7	7	7	5	7	7	7	7	7	4	6	1	21
63	3	3	2	4	5	4	3	3	3	2	2	3	3	2	3	3	4	5	5	5	5	5	5	6	4	5	4	4	2	2	1	21
64	4	6	6	6	6	6	4	3	4	2	5	4	5	2	4	4	6	6	6	5	5	5	4	4	5	6	6	3	2	2	1	19
65	4	7	4	5	6	5	4	3	3	2	3	3	4	3	3	5	6	6	4	7	5	5	5	5	5	6	6	4	2	3	1	19
66	6	6	6	6	7	7	7	7	7	4	6	3	7	6	6	6	7	7	7	7	7	7	6	7	7	7	7	7	4	3	1	19
67	4	5	3	3	5	4	1	1	1	1	2	1	1	1	2	1	4	6	4	4	2	2	1	2	4	5	5	5	1	1	1	19
68	7	7	7	7	7	7	7	7	7	5	7	4	6	4	7	7	7	7	7	6	6	6	6	7	5	7	7	1	1	1	1	22
69	3	4	5	5	3	5	2	2	2	1	3	3	5	5	4	4	6	6	6	6	5	4	3	7	5	6	5	5	2	2	1	19
70	5	5	6	6	6	5	2	2	2	2	3	1	5	2	5	7	7	7	7	6	4	5	3	3	5	7	7	2	1	1	1	19
71	6	6	5	4	4	5	5	4	5	3	5	3	5	4	4	5	6	6	5	4	4	4	4	6	4	6	6	5	3	5	1	21
73	6	6	4	7	5	6	4	2	2	1	5	2	6	5	5	5	6	6	6	5	6	5	6	6	7	7	7	7	6	6	1	19
74	6	7	7	7	7	6	5	5	5	4	7	5	7	5	7	7	7	7	7	5	5	7	6	7	7	7	7	6	5	6	0	19
75	4	4	5	5	4	4	6	3	5	2	5	4	6	3	5	5	4	5	5	6	6	4	5	7	5	6	6	6	4	4	1	19
76	7	7	7	6	6	6	4	4	4	4	5	5	4	3	6	6	7	7	7	5	5	6	6	6	4	6	7	5	5	3	1	20
77	4	5	3	6	6	3	2	2	3	2	4	3	4	3	4	4	4	6	5	5	4	6	2	6	5	5	6	3	2	2	1	20
78	7	7	6	5	6	5	3	2	5	2	3	2	5	2	5	6	6	6	6	6	4	3	6	5	5	6	6	3	1	1	1	19
79	6	5	6	5	4	6	3	3	6	2	6	2	4	1	6	6	7	7	7	6	6	7	4	7	6	7	7	5	1	1	1	19
80	5	7	5	6	6	6	4	4	4	2	4	2	3	1	4	4	6	6	4	5	4	5	4	7	4	6	6	3	2	2	1	19
81	6	5	5	5	3	3	5	2	3	2	4	2	3	1	5	5	6	6	5	6	7	6	5	6	2	5	6	2	2	2	1	20
82	6	6	4	6	6	6	6	2	5	2	5	4	4	4	4	4	7	6	6	7	7	6	5	6	6	6	6	2	3	3	1	19
83	7	7	4	7	7	7	7	7	7	1	7	1	1	1	7	7	7	7	7	5	5	4	5	7	7	7	7	7	7	7	1	19
84	2	3	7	7	7	7	5	3	5	1	3	3	5	1	4	5	7	7	7	4	3	4	4	5	5	5	5	5	1	1	1	19
86	4	5	4	4	4	5	3	2	2	2	2	2	3	3	4	4	5	6	4	4	3	3	3	5	4	5	5	3	2	2	1	19
87	7	7	7	7	7	7	7	7	7	5	7	6	6	4	6	7	7	7	7	7	7	7	7	7	5	6	6	3	1	1	1	20
88	4	4	5	4	1	1	1	1	1	1	3	2	3	1	4	4	7	7	5	6	3	3	3	7	5	5	5	3	1	1	1	24
89	5	5	5	6	6	6	3	4	3	4	5	4	6	6	6	6	7	7	7	6	6	6	6	4	7	7	7	7	3	3	1	19
90	4	5	4	5	5	5	3	3	3	2	4	3	3	3	4	4	6	6	4	4	3	4	3	4	6	6	6	3	1	1	1	19
91	4	5	4	5	5	5	4	3	3	2	4	4	4	3	4	4	5	5	5	5	5	5	4	7	5	5	5	5	4	4	1	19
92	6	7	7	7	7	6	5	5	7	1	6	4	3	1	7	6	7	7	7	5	5	6	1	6	4	7	7	4	1	1	1	19
93	3	2	3	5	5	5	3	3	3	1	2	2	2	3	3	3	6	7	7	6	6	6	6	7	5	6	6	6	2	2	1	19
94	5	5	4	7	7	6	5	4	5	4	7	7	7	5	7	7	7	6	5	7	5	4	7	7	7	7	7	5	3	7	1	19
96	6	6	6	7	6	7	5	3	6	2	6	5	5	3	5	5	7	7	7	6	5	4	4	6	4	7	7	6	2	2	1	19
97	5	6	6	4	4	4	6	2	2	2	5	3	5	5	4	3	5	6	6	7	4	6	6	6	6	6	6	6	4	7	1	21
98	5	6	4	5	6	6	3	2	2	1	4	1	1	1	3	4	5	6	2	5	3	5	3	7	6	5	5	3	1	2	0	21
99	3	6	4	6	6	5	4	2	2	1	3	2	2	2	3	4	7	7	7	4	4	4	2	5	5	4	4	3	1	1	0	22
100	1	3	1	4	3	3	1	1	2	1	1	1	1	1	1	1	7	7	7	4	2	3	1	7	2	6	4	1	1	1	1	23
101	2	5	4	5	5	3	1	1	2	1	1	1	2	1	1	1	7	6	6	3	3	3	1	4	4	6	3	1	1	1	1	29
102	6	7	7	6	6	6	5	3	3	2	6	2	5	2	4	5	7	6	4	6	6	7	5	7	6	7	7	5	5	2	1	20
103	5	5	5	6	5	6	4	1	1	1	4	2	2	2	5	5	5	4	4	5	4	4	4	5	2	5	5	2	1	1	1	20
104	4	5	4	4	4	4	4	4	4	4	2	1	1	1	4	4	4	4	4	5	4	4	3	6	3	5	5	2	2	2	1	20
105	3	3	5	5	3	5	2	2	2	2	5	2	6	2	5	6	6	6	5	6	5	6	5	6	6	7	7	4	3	3	1	23
106	6	5	4	6	4	6	3	2	3	1	4	4	4	2	4	5	6	6	4	5	2	4	2	7	5	7	6	5	2	2	1	20
107	6	7	6	6	6	5	5	4	4	4	5	5	5	5	5	6	6	6	6	6	6	6	4	7	6	7	7	6	6	7	1	21
108	6	6	6	7	5	6	6	5	6	4	6	4	4	3	6	6	7	7	6	6	6	6	6	7	6	6	6	6	5	5	1	20
109	5	6	5	5	2	2	2	3	2	2	6	5	4	3	5	6	6	6	4	5	2	5	3	7	6	7	7	3	2	2	0	21
110	5	6	5	7	5	6	3	3	5	3	6	3	5	2	4	4	5	6	5	5	2	5	4	6	3	6	6	2	2	2	1	20
111	5	6	5	6	6	6	3	3	5	4	5	3	3	3	5	5	6	6	3	6	6	6	5	6	6	6	6	3	1	1	1	21
112	4	5	5	5	4	5	3	2	1	1	5	3	5	3	5	5	7	7	7	6	4	5	3	6	4	6	5	6	3	3	1	22
113	6	6	6	6	5	6	5	2	5	2	6	4	6	6	6	6	7	7	7	6	6	6	6	7	6	7	7	6	4	4	1	20
114	7	7	7	7	7	7	6	5	5	3	7	3	5	5	7	7	7	7	7	7	6	6	6	7	7	7	7	7	6	5	1	20
115	6	6	6	6	4	5	3	3	4	2	7	3	7	4	6	7	7	7	6	6	5	5	4	5	5	7	5	4	3	4	1	21
116	6	6	6	7	5	6	2	3	5	1	6	2	6	2	6	6	7	7	7	6	6	7	6	6	6	7	7	4	2	2	1	20
117	5	5	5	4	2	4	1	1	2	1	4	2	4	1	4	5	5	5	5	2	2	2	5	5	2	5	2	1	1	1	0	21
118	5	3	2	4	2	4	4	1	1	1	6	6	6	3	4	4	5	6	4	7	6	5	6	7	4	6	6	2	1	5	1	21
119	7	7	7	7	6	7	6	5	6	5	6	3	7	4	7	7	7	7	7	7	7	7	7	7	7	7	7	7	3	7	1	27
120	5	6	2	6	2	7	2	2	2	1	1	1	1	1	3	3	6	6	4	5	2	5	4	7	4	6	4	2	1	1	1	21
121	5	6	7	6	6	6	5	5	5	2	5	2	5	3	6	5	6	6	5	6	6	6	6	6	6	7	6	6	5	5	1	20
122	7	7	5	4	5	4	4	3	4	3	5	3	5	2	5	5	6	6	6	7	6	6	6	7	5	6	6	4	1	1	1	20
123	6	5	4	5	6	7	4	2	3	2	4	2	2	1	4	5	6	6	2	6	5	5	5	5	4	5	5	5	2	4	1	21
124	7	6	6	7	5	6	6	6	6	3	7	6	5	1	7	7	7	7	7	6	6	7	5	7	6	7	6	4	1	1	1	20
125	5	3	3	5	4	4	1	1	6	1	5	5	5	5	7	6	7	7	6	6	5	6	2	6	5	7	6	5	1	1	0	20
126	6	6	3	4	1	4	4	1	4	1	5	4	4	1	4	5	7	7	6	6	4	4	4	7	4	6	5	3	1	1	1	20
127	7	7	7	7	6	6	4	5	6	3	6	6	6	3	6	6	7	7	4	6	6	6	5	7	5	7	7	6	2	2	1	20
128	6	6	6	5	6	3	1	4	1	1	3	3	6	2	5	5	6	6	5	6	6	6	6	7	5	6	5	2	2	2	1	40
130	5	6	6	6	6	6	4	5	5	3	6	4	5	5	5	5	6	5	5	6	5	6	6	6	4	6	6	6	2	3	1	21
131	7	6	7	6	6	6	7	5	6	2	7	6	7	6	7	7	7	7	6	6	6	6	5	7	4	7	7	7	1	1	1	21
132	5	6	6	6	6	7	5	2	3	3	5	4	6	3	6	6	7	7	7	6	5	6	6	6	6	7	7	3	1	1	1	21
133	6	6	6	6	5	5	5	4	3	1	6	3	6	2	6	6	7	7	6	6	6	6	6	7	6	7	7	5	1	1	1	24
134	7	6	6	5	6	5	7	5	5	2	6	5	6	5	6	6	6	6	6	6	5	4	4	6	6	6	6	6	5	4	1	20
135	2	2	2	2	2	2	2	2	2	2	2	2	2	1	2	2	6	6	6	6	6	6	5	6	6	2	2	1	1	1	1	21
136	7	7	6	6	5	4	6	5	7	3	7	2	5	2	6	6	7	7	7	6	6	6	5	7	5	7	7	4	2	5	1	20
137	7	7	6	6	4	5	1	1	3	1	3	3	5	1	6	6	7	7	5	4	4	5	4	7	2	7	7	1	1	5	1	22
138	3	4	4	6	3	3	2	1	1	1	3	2	1	1	3	4	6	7	6	4	4	5	3	5	3	6	6	3	2	1	1	20
139	5	5	6	4	3	4	2	3	2	1	4	1	1	1	5	5	6	7	6	6	4	4	5	5	5	6	6	4	1	2	1	20
140	6	6	4	6	4	6	4	4	4	2	5	3	5	2	5	5	6	6	6	7	5	6	2	7	5	6	6	6	3	4	1	21
141	6	6	4	5	3	4	4	3	5	3	5	2	2	2	5	6	7	7	5	6	6	6	4	6	6	6	6	3	3	3	1	20
142	6	6	4	5	3	4	3	2	4	1	3	2	2	2	3	5	6	6	5	5	4	5	3	7	7	7	7	6	1	1	1	24
143	6	6	5	6	5	6	4	5	4	3	6	3	4	3	6	6	6	6	5	7	6	6	6	7	5	6	6	5	6	6	0	20
144	5	6	6	6	5	6	5	1	2	1	5	4	4	5	5	6	6	6	6	5	5	6	1	4	6	6	6	4	1	1	1	21
145	5	6	6	7	5	7	5	4	5	3	6	5	6	5	5	6	7	7	7	6	6	7	4	7	3	7	6	6	5	7	0	21
146	7	7	7	6	7	6	5	2	2	1	5	5	2	1	5	5	7	7	2	6	5	6	6	7	5	7	7	3	1	1	1	20
147	7	7	4	6	6	6	7	7	7	2	7	4	6	6	7	7	7	7	2	6	6	5	6	7	7	7	7	7	7	7	1	21
148	6	6	6	6	6	6	6	6	6	2	6	6	6	2	6	6	6	6	6	6	6	6	6	6	6	6	6	6	2	6	1	20
149	7	7	6	6	6	6	5	5	5	1	6	4	5	2	6	7	6	6	6	6	5	6	6	5	5	6	6	2	2	5	1	20
150	5	6	6	6	5	5	5	5	7	5	7	6	6	2	5	5	7	6	6	7	6	5	4	7	6	6	6	5	6	5	1	25
151	7	6	6	5	2	2	2	2	2	1	6	5	6	6	6	6	6	6	6	7	6	6	5	7	6	6	6	5	5	6	0	25
152	7	6	5	7	5	5	5	5	6	2	6	5	6	6	6	6	7	7	7	7	6	7	6	7	4	7	7	7	2	5	1	20
153	7	6	6	7	7	6	5	4	5	5	6	6	5	4	6	6	7	7	6	6	7	5	6	7	7	7	7	7	7	7	1	21
154	7	7	6	6	6	6	6	5	4	3	5	4	5	4	6	6	7	6	6	6	6	6	4	5	6	6	7	5	3	3	1	21
155	7	6	6	5	4	5	7	7	7	6	6	6	6	6	6	6	7	7	7	6	7	4	5	7	7	7	7	7	7	7	0	20
156	2	7	5	7	6	6	2	1	2	1	4	4	2	2	6	6	7	7	6	7	6	7	1	7	5	5	6	2	1	1	1	21
157	5	6	5	5	6	4	5	5	5	4	5	5	6	5	5	5	6	6	4	6	5	5	4	6	6	6	6	5	1	1	1	20
158	6	7	6	5	4	4	5	2	5	2	5	5	5	5	6	6	6	5	5	5	5	5	4	6	6	6	6	6	4	5	1	22
159	6	6	6	5	5	6	4	4	5	1	7	5	4	5	6	5	4	6	5	7	7	6	7	7	7	7	7	4	4	7	1	21
160	6	6	5	4	5	4	5	4	5	2	5	4	5	4	6	6	6	5	5	6	6	5	6	5	6	6	6	4	3	6	1	2555
161	6	6	4	6	3	6	2	2	2	1	4	4	5	2	4	4	6	6	5	6	5	6	4	7	2	4	4	4	3	4	1	20
162	7	6	6	6	4	5	4	2	5	2	5	4	6	1	6	6	6	6	4	5	5	5	6	7	6	7	7	6	2	2	1	21
164	6	6	6	6	5	3	3	2	2	2	5	4	5	1	5	4	5	6	6	7	7	6	7	6	5	6	6	1	1	1	1	26
165	5	6	5	5	4	4	3	3	3	2	3	2	2	1	3	4	3	4	6	6	7	6	6	5	5	4	4	2	1	1	1	23
166	6	7	6	7	6	7	5	2	5	2	2	4	6	1	5	5	7	7	7	7	6	5	5	7	7	7	7	7	2	6	1	21
167	7	7	7	6	6	7	6	5	5	1	6	5	6	1	6	6	7	7	7	6	4	5	4	6	6	7	7	6	1	2	1	20
168	3	6	5	4	4	4	2	2	2	2	4	5	5	4	4	6	4	5	6	5	4	5	3	5	3	5	5	4	4	4	0	21
169	7	7	7	6	7	6	6	5	7	4	7	6	6	5	7	7	7	7	6	6	5	5	2	7	7	7	7	5	5	6	1	22
170	4	5	6	4	4	5	4	4	5	4	3	4	3	2	3	4	5	4	7	3	4	1	4	7	5	5	5	3	4	2	1	21
171	5	2	2	4	4	2	4	5	4	1	6	4	5	2	6	4	4	4	4	5	5	4	2	6	6	6	4	2	1	1	0	20
172	6	6	5	7	6	6	6	5	3	2	6	4	6	2	6	7	7	7	6	6	5	6	6	7	5	7	7	2	1	6	1	20
173	7	7	6	6	5	5	5	5	6	4	6	6	6	2	7	6	7	6	6	6	5	5	5	7	5	7	7	7	6	6	1	30
174	7	7	7	5	5	5	5	4	5	4	7	5	6	6	7	7	7	7	7	7	6	7	5	7	7	7	7	7	5	6	0	24
175	6	7	7	7	7	6	5	4	3	2	7	6	4	3	6	6	6	5	6	7	6	6	6	7	6	6	4	4	6	4	1	21
176	6	6	6	4	4	6	2	1	4	4	4	3	4	1	4	4	7	6	7	7	4	4	4	7	7	7	7	5	2	2	1	21
177	6	5	4	5	4	5	5	4	5	2	3	3	4	1	4	4	6	6	6	6	6	4	4	6	5	5	5	4	4	3	0	20
178	6	6	6	7	3	7	3	5	3	1	4	1	2	2	7	7	6	7	6	6	3	7	1	6	7	7	7	7	1	5	1	20
62	5	7	5	3	1	3	2	2	3	1	3	3	5	6	3	4	7	7	6	6	5	5	3	6	7	5	5	4	4	4	0	20
