# Supplementary material for: The Importance of Protesters’ Morals: Moral Obligation as a Key Variable to Understand Collective Action
Source: Front Psychol. 2018 Mar 27;9:418. doi: 10.3389/fpsyg.2018.00418 (PMC5881521; doi:10.3389/fpsyg.2018.00418)
Supplement: Supplementary file 2 [file Data_Sheet_2.csv]

Data Sheet 2: Data matrix for Study 2.
ResponseId;DistributionChannel;Sex;Age;Injustice;Moral_Obligation;Efficacy;Identity;Affective_injustice;Moral_Conviction;Participation;Conv_Part;Nonconv_Part
R_32KpxRBenahUgtN;anonymous;1;19;6;4;4	5;3	2;3	66666666666667;2	5;2	8;2	66666666666667;3
R_2XaD0V40PBYjRGE;anonymous;1;19;1	33333333333333;5	4;4;6;4;3	5;6	4;6	33333333333333;6	5
R_3ke8xF74Roq6rsg;anonymous;0;19;4	66666666666667;3;2	25;3	2;5	33333333333333;2;4;5;2	5
R_3JIb2fNLe2nBXUT;anonymous;0;20;1;6	6;2	5;6;7;4	5;5	2;6	66666666666667;3
R_3n6tHZ1ql3xXijb;anonymous;0;20;1;7;5;7;5;5;7;7;7
R_2VL6esrDwWzoMK6;anonymous;0;20;1;6	8;4	75;6	6;7;4	5;6	6;7;6
R_1QgfzOxrwNaacLC;anonymous;1;20;3;5	6;4;5	4;7;4;5	4;5	66666666666667;5
R_Rk40pAIpihMEO7T;anonymous;0;20;6	33333333333333;1	8;1	5;3	6;2;3;1;1;1
R_PzXsn8egsHqapkB;anonymous;1;21;1;4	8;4;5;6	33333333333333;3;5;5;5
R_1FE4txnG4DdwHcd;anonymous;1;21;1;6	8;4	25;5	2;7;5;5	4;6	33333333333333;4
R_3eqcY2YUHwc1n0o;anonymous;0;21;1	66666666666667;6	2;4	25;6;4	66666666666667;5;5	8;6	33333333333333;5
R_3Enhivwyvc53ogr;anonymous;0;21;10;1	2;3;1;1	66666666666667;5;1;1;1
R_xlJbv8coU1WKbgR;anonymous;0;22;1;7;2	75;6	4;5	66666666666667;4	5;7;7;7
R_SVSZ0rNEAD4giWt;anonymous;1;22;1;7;5;5	8;5	66666666666667;5;7;7;7
R_XNZWyVYCpUJUoeZ;anonymous;1;22;2;3	6;3	5;4	6;6	33333333333333;4;5;5	66666666666667;4
R_2D2DjVjMWOrThz7;anonymous;1;22;1;6	6;4	5;6;7;4	5;6	4;7;5	5
R_SKasV2JLhROhcGZ;anonymous;0;22;1;6;3	5;6	4;6;5;7;7;7
R_248z9fG49dsZYtI;anonymous;0;22;1;5;4;5	2;6	66666666666667;4;5;5	66666666666667;4
R_2zuyKPgwjwfAS5B;anonymous;1;22;1	33333333333333;6	2;3	5;4	6;7;4	5;6	6;6	66666666666667;6	5
R_3NJuDHIleZgyhaC;anonymous;0;22;1	33333333333333;4	8;3;5	4;4	66666666666667;4;4	2;6;1	5
R_yvYahexAitxdnmp;anonymous;1;22;2;2	6;3	75;4	2;6;3;4	8;6;3
R_xobF2I9WzwT76y5;anonymous;1;22;1;7;4	5;6;7;5;5	6;6;5
R_80KfQdh92TqOlEt;anonymous;0;22;1;6	6;4	25;6	8;6	33333333333333;5;7;7;7
R_2b34Hvph3AHUwRM;anonymous;1;22;1;2	8;3	25;3	8;2	33333333333333;3	5;4	6;5	66666666666667;3
R_1DShGYhKNjMnQVT;anonymous;1;22;1;6	6;4	5;6;7;5;5	6;6	66666666666667;4
R_3NRhzsvXJkmfCOJ;anonymous;1;22;3;3	2;2	75;3	6;3	66666666666667;3;4	6;5	66666666666667;3
R_1IgeIJP6QJUsPlz;anonymous;0;22;1;1	4;3;5	8;7;3	5;5	4;5;6
R_2pS4htVMTh8WEuQ;anonymous;1;23;1;7;4;5;7;4	5;6	8;7;6	5
R_1dMNMTjYVmt7UbN;anonymous;1;23;2;5	8;3	75;6;5	66666666666667;4	5;6	6;7;6
R_2XnbJ2uPEfzOFh3;anonymous;1;23;1;5	8;3;4	4;2	33333333333333;2;5	6;6;5
R_1Ih2zyLCMpkw6oK;anonymous;0;23;1;7;3	25;7;7;4	5;6;7;4	5
R_1LnWkdM3vMs4WfU;anonymous;1;23;1;5	6;4	25;5	2;7;5;4;5	33333333333333;2
R_qDSVlz2x0z6BxXH;anonymous;1;23;1;5	6;3;5	8;6	33333333333333;4;6	4;6	66666666666667;6
R_Y4R8flSAf4NRXfr;anonymous;1;23;1;6	6;3	75;5	2;7;5;7;7;7
R_3fAYTE4Yd4XF6Qs;anonymous;1;23;1;5	8;3	75;5	4;5	33333333333333;3	5;4;5	33333333333333;2
R_1QmUs71VBMVAJjQ;anonymous;1;23;1	66666666666667;5	6;3	75;4	6;4	33333333333333;4;4	8;5	66666666666667;3	5
R_3QReWrDGv3BVThi;anonymous;1;23;1	33333333333333;5	4;3	75;5	4;5	66666666666667;4;6;6	66666666666667;5
R_3oATCpQtiQukOFQ;anonymous;0;23;1;5	4;4	25;4	8;6	33333333333333;5;7;7;7
R_1KxmVJTkcZOI4tO;anonymous;1;23;1;6;3	25;4	4;5;3;4;5	33333333333333;2
R_3EWmYywwo4FoeCE;anonymous;0;23;3	33333333333333;5;3	25;3;4	33333333333333;3;4	4;6;2
R_1CBFGHyd8ErDBbG;anonymous;1;23;1;5	4;3	5;5	4;5;5;5	6;6	66666666666667;4
R_3qOHLVlwXJwoM5i;anonymous;0;23;1	33333333333333;5	4;4	5;5	4;6	33333333333333;5;5	8;6;5	5
R_2xUWSpCEayZtQwr;anonymous;1;23;1;6	8;4	25;6	6;6	66666666666667;4;5;6	66666666666667;2	5
R_tMoRwB7ldzaE6it;anonymous;1;23;1;5	4;4;5	2;7;4;6	2;6	33333333333333;6
R_27lpWwpRXZTcjLr;anonymous;1;23;1;5	4;3	25;3	2;4	66666666666667;3	5;3	8;4	66666666666667;2	5
R_6qWHDiPHYoai52N;anonymous;0;23;3;4	2;3	25;5;5	66666666666667;5;3	2;4	33333333333333;1	5
R_1GIHUoYoaFhwoLC;anonymous;0;23;2	33333333333333;5	6;3	5;5	6;5	33333333333333;3;4	2;5;3
R_2uHBZmetAjZBxbE;anonymous;1;23;2	66666666666667;2	2;2	25;2	8;4	66666666666667;4;2	2;3;1
R_2EzV098t37AfQ3W;anonymous;0;23;1;3	6;4;4;6;4;4	6;5;4
R_1Ne6SXA2yUGrp5r;anonymous;0;23;1;1	6;2	75;4;5;3;2	6;3	66666666666667;1
R_RnwbqJPhv3Dl6iR;anonymous;1;23;1;7;4	5;7;6	66666666666667;5;6	8;7;6	5
R_306U1IuGGlzUVYM;anonymous;1;23;7;4	4;4;5	2;3	66666666666667;3	5;3	2;4;2
R_PXMAOQyvsEXw68p;anonymous;1;24;1;6	4;3	5;5	2;6	33333333333333;4;7;7;7
R_etYxmFe10blwuUd;anonymous;1;24;2	33333333333333;4	6;3	5;4	8;4	66666666666667;3;5	2;6;4
R_9ojkkuYSKxCbdwF;anonymous;1;24;1;4	6;3;4	8;5	66666666666667;3	5;5	2;5	66666666666667;4	5
R_30q7T2JBnHJusuK;anonymous;1;24;1;3	4;2	75;5	4;7;5;4;5	66666666666667;1	5
R_1E6wf60Vc4fG4pu;anonymous;0;24;2;2;1	25;5	2;3	66666666666667;4;3	8;5;2
R_sSdaSvixG9DKDo5;anonymous;1;24;1;5	4;3	75;6	2;7;5;6	4;7;5	5
R_UEY0yGGdRGNZ9TP;anonymous;1;24;1;3;4;4	8;5;3;4	2;4	33333333333333;4
R_12SaNSPKMrBd4jd;anonymous;0;24;1;6	4;2	5;5	6;6	66666666666667;4;5	6;6	66666666666667;4
R_3nVHYMlFdxcVtbl;anonymous;1;24;1	66666666666667;4	2;3;4	4;5	33333333333333;4	5;5;6;3	5
R_1n1tc5lc1VhiMnQ;anonymous;0;24;1;6	4;4	25;6;6	33333333333333;4;4	8;5	33333333333333;4
R_3nVrHOagAcDRKgc;anonymous;1;25;1;7;4;6	6;5	66666666666667;4;7;7;7
R_cUbOtnOvmh4gD8B;anonymous;0;25;1;7;5;7;7;5;6	6;7;6
R_2SH9n5RrfcrdXBr;anonymous;1;25;1;6	4;2	75;4	6;4	33333333333333;4;5	2;6;4
R_2hLXumfHnovNjmZ;anonymous;1;25;2	66666666666667;4	2;3	5;5;6;3;4	6;5;4
R_1diVJh7ImsFKlCH;anonymous;0;25;1;5;3	5;5;7;4;4	8;5	66666666666667;3	5
R_1YoDPPAjPz5Sc6J;anonymous;0;25;2	66666666666667;4	6;3	25;5	2;5;3	5;4	4;5	33333333333333;3
R_3Dbfm7Ururrkom4;anonymous;1;25;1;5	6;3	5;6	6;6	66666666666667;2	5;4	8;6;3
R_poQXzMuW0mBFk2Z;anonymous;1;25;1	33333333333333;3	8;3	25;5	2;5	66666666666667;4;4	6;6	33333333333333;2
R_1g2sUqN3sJbH0MZ;anonymous;1;25;1;5;3	25;5	8;7;4;6;6;6
R_2wt3Pu8qDioaWJb;anonymous;1;25;1;3	8;3;5	4;5;4;5	8;6	66666666666667;4	5
R_0ps7OUVoRw0NCOp;anonymous;1;25;3	66666666666667;2	4;3;3	2;4;3;3;3	33333333333333;2	5
R_ANkXAXLm0cTTjIB;anonymous;0;25;3	33333333333333;3	8;3	5;4;3	66666666666667;3	5;3	4;4;2	5
R_2txOryh1X1teDzs;anonymous;1;26;1;4	6;3	25;5	6;6	66666666666667;4;4	8;5	66666666666667;3	5
R_T6hafQbxPMcg9YB;anonymous;1;26;1;5	6;3	75;5;6	66666666666667;4;6;6;6
R_Y4tllyvDJH9fYNb;anonymous;1;26;1;6;3	25;5	8;6;4;5	8;7;4
R_2381cEWbLpAU5UZ;anonymous;0;26;1;6	8;4	5;6;6	66666666666667;4	5;7;7;7
R_27HcFpl1lmy46a5;anonymous;1;26;2	33333333333333;2	8;4;4	2;5;3	5;3	6;5	33333333333333;1
R_OvqWJnSXbL2WMsp;anonymous;1;26;1;7;5;7;7;5;7;7;7
R_6u0lAGCkP8ilaF3;anonymous;0;26;1;6;3	75;6	6;7;4	5;5	4;7;3
R_2Qia7lzqWg04duJ;anonymous;1;26;1;4	2;3;4;3	66666666666667;2	5;4;4	66666666666667;3
R_272mehscbWtqsY1;anonymous;1;26;1;5	2;3	75;4	8;7;3	5;4	2;6;1	5
R_217lUXPDLIEw4HO;anonymous;0;26;10;1;2	5;1	2;7;3;2	2;1;4
R_2wsOnJFwXs22JNH;anonymous;0;26;4	66666666666667;3	4;1	5;4;4;4;3	2;4	66666666666667;1
R_81Fwyd55mCCVjBT;anonymous;1;27;1;6	6;4	5;6	4;6	66666666666667;4;5;6;3	5
R_2bUaXJm6zTZl80M;anonymous;0;27;1;5	8;2	75;6	4;6	33333333333333;4	5;5	6;5	33333333333333;6
R_bqJqzr832AZ1CCZ;anonymous;1;27;1	33333333333333;3	8;3;4	2;5	33333333333333;4;4	2;4	33333333333333;4
R_11Zvir9RHqgkMrx;anonymous;1;27;1;3;3	25;5	2;6;5;3	4;5;1
R_6nfUqHlBiU7Z8f7;anonymous;1;27;2	33333333333333;6	2;3	5;5	8;6	33333333333333;4;5	8;6;5	5
R_2WPxSj4FFpezaTi;anonymous;0;27;3	33333333333333;3	4;3	5;4;5;4	5;4;4	66666666666667;3
R_1d77G6tWCutrN7G;anonymous;0;27;7;4	8;2	25;5;6	33333333333333;4;3	8;5;2
R_1go4AF0sF9TIr3z;anonymous;1;27;7;4	8;4	5;4	6;5;4;5	8;6	66666666666667;4	5
R_dg31Rhbtm8Q94pX;anonymous;0;27;1;1;5;7;7;5;7;7;7
R_2V2rrR9xf1cfGbW;anonymous;1;28;3	66666666666667;5;3	75;4	8;7;3;4;5	66666666666667;1	5
R_1OJPKuKU4esRRRj;anonymous;1;28;5	33333333333333;2;2	5;4;5	66666666666667;3	5;2	8;3	33333333333333;2
R_UtMG1SKbh979sNX;anonymous;0;28;1	66666666666667;5	2;4	5;4	6;6;3	5;5	6;6	66666666666667;4
R_3j8NEfWZSCjWqrw;anonymous;1;28;1;5	4;4	25;3	6;4;3;4	4;4	33333333333333;4	5
R_2bJc8RWD5Y0rfv0;anonymous;0;28;10;1;2	5;1	6;2	33333333333333;2	5;1;1;1
R_2dNh2YJ8DfvgFGe;anonymous;1;28;1	66666666666667;3	6;3	5;3	8;4	66666666666667;3;3	2;4	33333333333333;1	5
R_SHmask5LOI1lODL;anonymous;1;29;2	66666666666667;6	6;3	5;5	8;4	66666666666667;3;3	8;4	66666666666667;2	5
R_xsH36TSByETIPqF;anonymous;1;29;1;3	8;3	25;5;6	33333333333333;4;6	4;6	66666666666667;6
R_1ginPks81Xu9tUC;anonymous;1;29;1	33333333333333;5	4;3	5;5	8;5	66666666666667;4;6	4;6	66666666666667;6
R_xyl3EKUprFD6pHz;anonymous;0;29;1;4	2;3;5	4;6;4	5;5	6;6	33333333333333;4	5
R_22yNRwu3yDYYHdi;anonymous;1;29;1;3	6;3	25;6	2;5	33333333333333;2;5;6;3	5
R_10OFO7KMl2G0KgE;anonymous;0;29;1	66666666666667;4	8;3;5	2;5	33333333333333;4;4	8;6;3
R_1HnJRLZBI5oPcqZ;anonymous;1;29;7;6	4;4	25;6	8;6	33333333333333;4	5;7;7;7
R_2trHmcBqfhI22KK;anonymous;1;29;1;3	4;3;3	2;5	33333333333333;3	5;3	6;4	33333333333333;2	5
R_2AQDXXH9Qgl71qt;anonymous;0;29;9;1;2	25;2	6;1	66666666666667;2;1;1;1
R_1CliRzAzGvFYaXd;anonymous;1;30;1;6	4;4	5;5	8;6	66666666666667;3	5;5	6;6	66666666666667;4
R_2DOCXc8DmtKdGww;anonymous;1;30;1;6;2	5;4	8;7;5;3;4	33333333333333;1
R_82GQjz1Tt3hS9Pj;anonymous;0;30;2	33333333333333;5	4;2	75;3	4;5	66666666666667;3;5;5	33333333333333;4	5
R_R1UddyH8NttRHbP;anonymous;1;30;1;5	6;4;5	4;6	33333333333333;5;6	8;7;6	5
R_1g8xtPLhHJ6TNU6;anonymous;1;30;2;6;4	25;6;6	66666666666667;4;6	6;7;6
R_1LUbt9LxUvf1Dsp;anonymous;1;30;6;7;5;6	2;7;5;6	6;6	66666666666667;6	5
R_2chWFz9DrvPj59d;anonymous;0;30;2;4	8;3;3	2;4	33333333333333;2;4	4;5	33333333333333;3
R_3JCPe5vlnzUu3JL;anonymous;1;30;1;6;3	5;5	6;6;3;6	4;6	66666666666667;6
R_xzQt0ns4kymAkoN;anonymous;1;30;1;4;3;5	6;4	33333333333333;3	5;3	8;4	66666666666667;2	5
R_33wYjYS4b008G2n;anonymous;0;30;3	33333333333333;3	4;4;4	4;3	66666666666667;3;5;4	66666666666667;5	5
R_325xVilfyH54XU3;anonymous;0;30;1;4	4;3	5;4	4;6	33333333333333;5;4	2;6	33333333333333;1
R_RQfm3aRgOGDTOHD;anonymous;0;30;5;3	4;2	5;4	4;6;2	5;3	8;5;2
R_9pHNnoo7gGbxaKt;anonymous;1;30;4;3	4;2	25;4	2;5	33333333333333;3;4;4	33333333333333;3	5
R_1Qou75QYZYHuXGP;anonymous;1;30;3	33333333333333;4	8;3	75;5	8;3	33333333333333;4;5	2;6;4
R_28J8O2wi5K9hvdS;anonymous;1;31;1;5;4;6;6	33333333333333;4;5	4;6	33333333333333;4
R_ZyqJ77BUAloPSWB;anonymous;1;31;1;7;4;6	8;7;5;7;7;7
R_uwPJqmMcWC16ji9;anonymous;1;31;1;5;2	75;5	2;5	33333333333333;5;3	4;5;1
R_2qC9fNh4mXLPXHe;anonymous;0;31;1;5	6;3;4	8;6	66666666666667;5;6;6	33333333333333;5	5
R_ywKmWEcgmTemf5f;anonymous;0;31;1;4	4;4;4	4;7;3;4	4;5;3	5
R_2RaXtNykOFZx3MV;anonymous;0;32;1;6	6;4	75;6	2;7;4;7;7;7
R_1KiP7EVnWjv00rB;anonymous;1;32;1;5	4;2	5;4	4;7;3	5;4	2;5	33333333333333;2	5
R_AI50tZ3pSWboxS9;anonymous;0;32;1;6	2;3	75;6	6;7;4;6	2;7;5
R_2zNliIBwXgoQDVb;anonymous;1;32;1;6	6;4	5;7;7;5;7;7;7
R_3oOdlAJ34s0Wsj5;anonymous;1;32;1;5	8;2	75;6	6;7;5;6	6;6	33333333333333;7
R_2YyOBb13eAzcI98;anonymous;1;32;9;6	6;4;5	2;7;5;7;7;7
R_AGn5i5WoDo0iiR3;anonymous;1;32;1;5	8;3	75;5	6;6	33333333333333;4;6;6	33333333333333;5	5
R_2EcOaxkF5fft7wM;anonymous;1;32;1;3;2	75;3	8;6	33333333333333;4	5;5	4;5;6
R_3rMRLjkOPV1NuGE;anonymous;1;32;1;6	4;2	5;6;7;4;5	4;5	66666666666667;5
R_1rCFh1UPnhe5edy;anonymous;1;32;10;7;4	25;7;7;5;6;7;4	5
R_3KCq7T1KZRy4TnN;anonymous;0;32;1;3	4;3	75;5	6;7;4;4	2;5	66666666666667;2
R_24w3GCf5nznKiOZ;anonymous;1;32;1;5	4;3	25;4	6;6	33333333333333;3	5;4	6;5	33333333333333;3	5
R_3kyW6z9VMiMbqna;anonymous;1;32;1;7;4;5	2;5	66666666666667;4;6	2;7;5
R_3nBkqVUyMIf2aC3;anonymous;1;32;1;5	8;2	75;6	6;7;4;4;4	66666666666667;3
R_12fNBPn5FitE7p5;anonymous;0;32;6;4;2;3	8;4	66666666666667;3	5;4;4;4
R_1GJEAaCnXA00bKC;anonymous;0;33;1;5	6;3;5	4;5;5;4	4;4;5
R_PvV9tvF61dkEm9H;anonymous;1;33;1;6	4;4;6	6;6	33333333333333;5;6	2;7;5
R_3eeGu7EjmKTFFWL;anonymous;1;33;1;6	4;3	75;6;6	66666666666667;4;6	8;7;6	5
R_0UGUymmSHa8ufx7;anonymous;0;33;1;7;2	25;7;6	66666666666667;3	5;6	2;7;5
R_Z3MNm3wG88jnjHz;anonymous;1;33;1;6	4;4	25;6	2;7;5;6	6;7;6
R_bjtX0isGY0gNDlD;anonymous;0;33;1;5	2;3	25;6	4;6	33333333333333;4;6	8;6	66666666666667;7
R_2YrWPDpzb40dMqS;anonymous;1;33;1	33333333333333;6	2;4;5	2;5	66666666666667;5;6;7;4	5
R_2dupaiZwjBbGX7x;anonymous;1;33;3	33333333333333;3;2	5;5	6;5;3;4;5;2	5
R_p0hAV6lycJfyaEV;anonymous;1;33;1;3	6;4;3	2;5;3;3	8;5	33333333333333;1	5
R_6Ql6QkfHwzjFzRr;anonymous;1;33;1	66666666666667;5	6;3	75;5	4;6;4	5;5	8;6	66666666666667;4	5
R_1mDkN8MibwMy4Kg;anonymous;1;33;1;7;4	25;3	4;7;5;6	2;7;5
R_1LByuec3IgiWTTf;anonymous;1;33;1	66666666666667;3	6;1	5;4;6	33333333333333;1;4	4;6;2
R_1pKCqWWT8QRZsdw;anonymous;0;33;2	33333333333333;4;3;5	2;5;3;4	8;5;4	5
R_r3A8BP0HAbGPGXT;anonymous;0;33;1;3	8;3	25;5;6	33333333333333;4;3	8;5;2
R_3egCpNUP5pCYBVM;anonymous;0;33;1;4	8;1	75;4;6	66666666666667;3;4	4;5	33333333333333;3
R_sGyygnc1A9U7Xfr;anonymous;1;33;1;6	8;4	75;6	6;7;4;5	2;7;2	5
R_1f1VJ7HOsqhJZPd;anonymous;1;33;1	66666666666667;4;2	75;2	4;2	33333333333333;4;2	2;3;1
R_9ZZbgQu0cU6IoBL;anonymous;1;34;1;5;2	5;3	6;7;4;4	6;5	33333333333333;3	5
R_1F5GUSIApZFNJNl;anonymous;1;34;1;4;2;4;6	66666666666667;3;4;4;4
R_OEhrgKqIYuX7TUJ;anonymous;0;34;1;6;3	25;5;7;5;4	8;6	33333333333333;2	5
R_2sXQQE5EH4GjMX6;anonymous;1;34;1;7;3	75;7;7;5;7;7;7
R_3qdRkIqxACJoXa6;anonymous;0;34;1;7;2	75;6;7;5;6	2;7;5
R_3Gj0wPQ0wDjnPHT;anonymous;1;34;2;6	4;4;5	6;4;5;6	4;6	66666666666667;6
R_2QErSjJB9kM7OYx;anonymous;1;34;7;6;4	25;5	8;6	66666666666667;4;5	6;6	33333333333333;4	5
R_Qgj9coAIALEg3tv;anonymous;1;34;1;6	8;4;6	6;7;5;6	8;7;6	5
R_3I5iDjHjqjZ2QLF;anonymous;0;34;1;4	2;4;3	4;5	33333333333333;5;4	8;5	33333333333333;4
R_bvmj7Pu69A2fBOV;anonymous;1;34;1;4;3	75;4	6;5	33333333333333;5;5	4;6;4	5
R_1i3vT2PIVr2hcDR;anonymous;1;34;1;6	8;5;6	8;7;5;7;7;7
R_3DcnYNmL0UqF9vI;anonymous;1;34;1;5	6;5;7;5	66666666666667;3	5;4	6;5;4
R_4NtuFs1L7R1CquB;anonymous;1;34;1;4;3	75;6;7;4;4	6;7;1
R_2wSIJPLoRCUGzFc;anonymous;0;34;4	66666666666667;2	4;1	75;2	8;2	66666666666667;2;2	2;2	66666666666667;1	5
R_1F3ziYjqvhTwmE6;anonymous;1;34;3;3;3	25;2	4;4	66666666666667;3	5;3	4;4	33333333333333;2
R_3sbtTejjoWnjm94;anonymous;1;35;1;5;2	75;5	2;3	33333333333333;4;3	6;4	66666666666667;2
R_12PVPKUNeCoKwiI;anonymous;1;35;1;4	8;3	25;4;5	33333333333333;4;5	4;6	33333333333333;4
R_2wKzJNNpQ2EATN6;anonymous;1;35;1;6;1	75;4	8;7;4;5;6;3	5
R_3rTWO1BBPW1WPLr;anonymous;0;35;2;6;3	75;5	4;5;4;6;6	33333333333333;5	5
R_2dgRwjLetukdotl;anonymous;1;35;1;6	6;3	5;6	4;7;4;6	4;6	66666666666667;6
R_1CxXH81FpbY3L4U;anonymous;0;35;1;4	8;3	75;6	4;6	66666666666667;5;6	2;6	66666666666667;5	5
R_1gckEdZr7AAXaUc;anonymous;1;35;1;3	2;2	5;4	4;7;4;5;6;3	5
R_3lS7NSIpvCN4b3i;anonymous;1;35;1;6	4;2	75;6	6;6	66666666666667;4	5;6;6	66666666666667;5
R_3iItPv1licxz390;anonymous;1;35;2;5	6;3	5;5;4;4	5;4	4;5	66666666666667;2	5
R_247XVbvVmk77uTM;anonymous;0;35;2;5	6;3	75;5	4;6	33333333333333;5;5	6;6;5
R_28AHNdSEZPAh2Fc;anonymous;0;35;1;6	4;3	25;6	4;7;4	5;6	2;6	33333333333333;6
R_aWpYeCul9KVAQgN;anonymous;0;35;2;3	2;3	25;5	2;6	33333333333333;3;3;3	66666666666667;2
R_0D7po6Rk7E6ybS1;anonymous;0;35;3;3;2	5;5	8;5	66666666666667;4	5;4	2;6;1	5
R_3ndYMXwZ4iF7zO7;anonymous;1;35;1;5	8;3;4;6	33333333333333;4	5;5	2;6;4
R_3EGtS6Q30KAbDjv;anonymous;1;36;1;7;3	75;6	6;6	66666666666667;5;6	6;7;6
R_AAU7ntzyzREht3b;anonymous;1;36;1;6	6;4	5;4	4;7;3;7;7;7
R_3qEvm0cNzsAriRq;anonymous;1;36;1;4	2;3	5;6	8;7;4;6	6;6	66666666666667;6	5
R_2dRw303Lp4nxO20;anonymous;0;36;1	66666666666667;5	6;4	25;5	4;6	33333333333333;4;5	8;6	33333333333333;5
R_2zUtgD4v0pOXoyZ;anonymous;0;36;1;1	4;3	25;4	4;6;3	5;3	8;5	66666666666667;1
R_1LtDremoFVvKXjW;anonymous;0;36;2;5	2;4	25;5	4;6	33333333333333;3	5;5	4;5	66666666666667;5
R_2Csl72ELaQmP7Be;anonymous;1;36;2;3	8;3;4	2;6;4;4	8;5	66666666666667;3	5
R_DDdLUsqGJnPShtD;anonymous;1;36;1;6	6;4	25;5	8;6	33333333333333;4;5	6;6	66666666666667;4
R_1mX9Gft4MYLPM7m;anonymous;1;36;1;6;3	5;4	8;6	33333333333333;4	5;4	6;6;2	5
R_cTkagbEX2QiBwT7;anonymous;1;36;1;6	4;4;6	6;7;4;4	2;6	33333333333333;1
R_1f2BFvpyZVdt6eu;anonymous;1;36;1;4	6;3;4	6;7;5;4	4;5	66666666666667;2	5
R_3CGXWeWoEbb7iKm;anonymous;1;36;7;2	8;2	75;3	4;5;4	5;2	2;3;1
R_9oBcRVHs43ch26N;anonymous;0;37;3;6;1	5;4;6	66666666666667;3	5;4	6;6;2	5
R_2xAloR9i23lA1ze;anonymous;1;37;1;4	6;4;6	6;4	33333333333333;3	5;5;6;3	5
R_D7XyHGjYppBhsoF;anonymous;0;37;2	33333333333333;6	2;2	75;5	4;5	66666666666667;3	5;5	6;6	33333333333333;4	5
R_yJU0LsuyCT1OrEl;anonymous;1;37;1;4	8;3	75;4	6;5	66666666666667;4;4	4;4	66666666666667;4
R_3s1xAnvXyS2YYV1;anonymous;1;37;1;5	8;4	25;5	8;4	66666666666667;4;5	6;6;5
R_1n70OXEnISssOJH;anonymous;1;37;1;7;2	5;4	2;7;5;5	2;6;4
R_2wEKiSHEhPQJlRY;anonymous;1;37;1;5	4;4;5;6	33333333333333;4;4	4;5	66666666666667;2	5
R_3gYDmnJIZLS08te;anonymous;1;37;2;6	4;3	75;6;5	66666666666667;4;5	2;6;4
R_1gITpgMBeFGTJPD;anonymous;0;37;1;7;5;6	8;7;5;7;7;7
R_2dhJNqYnL9FdDY4;anonymous;1;37;3;4	4;2;3	8;5;4;3	4;4	33333333333333;2
R_2THGZuvp6MVY9B1;anonymous;1;37;1;7;4;7;6	66666666666667;4;7;7;7
R_1LUtGfjfCStlAtf;anonymous;1;37;6	66666666666667;1;2;2;4;3;1	6;2;1
R_2YQiQBZjIsa95Tl;anonymous;0;38;1;6;3	75;5	8;6	66666666666667;3	5;6	8;6	66666666666667;7
R_1PedYjCAFaQLDFD;anonymous;1;38;1;6;3;7;7;5;5	6;6	33333333333333;4	5
R_tPuhQgaWjxX28wN;anonymous;1;38;1;4	6;3	5;5	2;7;4	5;7;7;7
R_1GVOPqey7ttwuQC;anonymous;1;38;1;7;4;6	4;7;5;6	8;7;6	5
R_zVhpA6rfKcr11pn;anonymous;1;38;1;6	6;3	5;6;7;5;6	4;7;5	5
R_Au4z7BDY5bUjuW5;anonymous;1;38;1	66666666666667;2	2;3	5;2	8;6	33333333333333;5;1	4;1;2
R_rfJrIZhygBfFW1z;anonymous;0;38;1;5	4;3	75;5	4;6	33333333333333;4;5;6	33333333333333;3
R_3gSALPSimaVaZUX;anonymous;1;38;1;4	6;3	5;6;7;5;5	2;6	66666666666667;3
R_2zBFfigjWO9fYIp;anonymous;0;38;1;6	4;2	75;6	2;6	33333333333333;4;3	6;5;1	5
R_3Ok5jX84K7aaN6n;anonymous;0;38;1;2	8;2	25;5;6	66666666666667;3	5;4	6;5	66666666666667;3
R_231YGoUlo4TgXnb;anonymous;0;38;1;5	4;2	75;5;6	33333333333333;3;5;5	66666666666667;4
R_237vlpmKwMBNDsY;anonymous;1;38;1;4	6;3	5;7;7;5;6	8;7;6	5
R_WlK7eNvNnLaLKNP;anonymous;1;38;1;5	6;1	5;4	2;6	66666666666667;3;5;5	66666666666667;4
R_6MxK7BajuKYZjAR;anonymous;1;38;1;4;3	25;4	4;6;3	5;2	2;2	66666666666667;1	5
R_3Php7BxYQQzbUT7;anonymous;1;38;1;1;5;3;6	66666666666667;3	5;4	6;6	33333333333333;2
R_sj9sJEwtV5OSM01;anonymous;0;38;5;1;4;1	8;4	66666666666667;3;1	4;1	66666666666667;1
R_1H8pL9JlQK9nYd4;anonymous;1;38;1;3	8;4;4	6;7;4;4	4;5	66666666666667;2	5
R_2TueFZYb1hFUvFa;anonymous;0;39;1;7;4;6	8;6	33333333333333;5;6	6;7;6
R_28P9A7Ms5tqOAEd;anonymous;1;39;1;6	2;4	5;6	6;7;4	5;6;7;4	5
R_cVokzUHvI5QnELH;anonymous;1;39;1;5	4;4	5;6	2;6	66666666666667;5;6	6;7;6
R_3n8ijI04P5M27hC;anonymous;1;39;1;6	2;4;6	8;7;4;6	6;7;6
R_3HSpQhxijZID1sl;anonymous;0;39;1;7;4;5	8;5	66666666666667;4;7;7;7
R_1jrfjPjCH2evg0Q;anonymous;1;39;1;4	8;2	5;5	6;4	66666666666667;4;4	8;6	66666666666667;2
R_3MmJ1h0YVa0i8Aw;anonymous;0;39;1	33333333333333;3	4;3	25;5	4;6	66666666666667;5;4	2;5	33333333333333;2	5
R_e5nkyzxUb0US32V;anonymous;1;39;1;6	4;3	25;5	2;7;5;4	6;5;4
R_3knNufLeqqoXS1U;anonymous;1;39;3	33333333333333;3;3	5;4	8;6	33333333333333;5;4;4	66666666666667;3
R_7PZwsVY9vivjtnD;anonymous;0;39;2	33333333333333;6	4;3	25;5	2;6;4	5;6	4;6	33333333333333;6	5
R_3HYe58k7HFNLL9g;anonymous;1;40;1;7;4	5;7;7;5;6	6;7;6
R_2zeB3pwkmpOgkUB;anonymous;0;40;2;5	6;2;5	2;5	33333333333333;4;5	8;6;5	5
R_1BRisyf1591DLhu;anonymous;1;40;1;6	2;3	25;6;5	66666666666667;4;6;7;4	5
R_dgSG1tMI1xiShqN;anonymous;1;40;1;6;3	5;5	8;6;4;5	6;6	33333333333333;4	5
R_3r0u58rJhiWmJ4P;anonymous;0;40;1;4	8;3	5;4	8;5	66666666666667;4	5;5	4;6	33333333333333;4
R_1QxSjLttB8WLJ1i;anonymous;1;40;1;3	8;3;2	4;5	66666666666667;5;3;4	33333333333333;1
R_2QGQuNssqxrlUXF;anonymous;0;40;1;4;3	25;4	6;6;4;4	8;6	33333333333333;2	5
R_27WfghQBCOjFMeN;anonymous;1;40;3;3;3	25;2	4;6	33333333333333;5;3;3;3
R_11aST8lZ2Y6EP6t;anonymous;1;40;1;5	8;4;4	4;5	33333333333333;3;3	4;5;1
R_UQqiC7jKRYrzrzj;anonymous;1;40;1;7;4;6	4;6	66666666666667;5;5	6;6;5
R_2SxENj90ytlSQrX;anonymous;1;40;1;6	4;3	25;6;7;4	5;4	4;6;2
R_3HB3V23w0QxJZTI;anonymous;1;40;5;3;2;3;1	66666666666667;3;3;3;3
R_3qmmhPIRZAwjJTK;anonymous;0;40;2;2;1	75;3	2;3	66666666666667;3;3;4	33333333333333;1
R_1C2UvzaBVE48ASc;anonymous;1;40;6;2	4;2	75;2	8;4	33333333333333;3;2;2	33333333333333;1	5
R_Z4V37n8DxYd0mRj;anonymous;1;40;1;7;3	75;5	2;6	66666666666667;4;4	6;5;4
R_24CAusmtjQJ64Jz;anonymous;1;40;2;2;2	25;1	8;4;4;2	8;4;1
R_239pnX7fs1YvtjW;anonymous;1;41;1;4	6;4;6	4;7;4;5	4;6	66666666666667;3	5
R_3GpJvoplRwdS7dk;anonymous;1;41;1;7;3	75;7;4	33333333333333;4;4	6;7;1
R_elJXxPOfVaqKfGV;anonymous;1;41;2;5	4;4;4;4	66666666666667;4;4	8;5;4	5
R_1pJTi66qDQPSVGc;anonymous;1;41;1;6;4;5	8;5;4;5	2;6;4
R_1lnMAnRAI2NJhnq;anonymous;1;41;1;7;4;6	6;7;4;6	8;7;6	5
R_2UfO3x5mKM3DOGS;anonymous;0;41;1;6	4;3	75;6;5	33333333333333;4	5;3	8;4	66666666666667;2	5
R_2atpgwIezaPNn5h;anonymous;1;41;1;6;4	25;6	6;7;4	5;5	4;5	66666666666667;5
R_2aA0FON0FsfxY0i;anonymous;0;41;1;5	6;3	75;5	2;6;4;4	8;5;4	5
R_2wcp4WsNyx6MHyH;anonymous;1;41;3;4	4;4;4	4;6;3;5	2;5	66666666666667;4	5
R_wT7AFHAu5ZdXjmp;anonymous;0;41;1;6	8;3	5;6	4;7;4	5;6	2;7;5
R_3hEIrvnmo6pps2W;anonymous;1;41;1;6	2;4	5;6;4;3;5	2;6;4
R_yQ71sIJiVEVeSWd;anonymous;1;41;1;6	2;4;5	6;7;4;6	8;6	66666666666667;7
R_3prLgNviGva5yDc;anonymous;1;41;1;5	2;2;5;5	33333333333333;4;4	6;5;4
R_3HNDRcUCKJQsKJ6;anonymous;0;41;1;6;2	25;2	8;5	66666666666667;4;3	6;5	33333333333333;1
R_8qsD1ajDXQgLQ9b;anonymous;0;41;1;6	2;4	75;4	6;5;3;5	6;6;5
R_2WvPr1nM6G0dFjo;anonymous;1;41;1;6	2;3;5	6;6	66666666666667;4;5	2;6;4
R_3q7EUFbCe4Npmb7;anonymous;0;41;3	66666666666667;6	2;2	25;3	6;5;3;4	4;5	33333333333333;3
R_3Gp1RgbVWJ3YaOp;anonymous;1;41;1;5	8;4;5	4;5;5;5	2;6;4
R_3nqiGeOFKUkIMTY;anonymous;0;41;1	66666666666667;1	8;3;5	8;5	66666666666667;5;5	8;6	33333333333333;5
R_3nMZMJzhketZPJL;anonymous;1;41;2;4;3	75;3;4	66666666666667;3	5;5	2;6;4
R_2CTa3IJoencxAmA;anonymous;1;41;1;7;4	25;6;7;4;6	4;7;5	5
R_brBo6yDS0jezZkt;anonymous;0;42;1;7;5;6	8;7;5;6	4;7;5	5
R_1SpPIdZQrIeYNDf;anonymous;0;42;1;5	2;4	5;5	6;7;3	5;6;6;6
R_2R4XuK0ua9NTG2g;anonymous;1;42;1;6	8;4;5	8;7;4	5;6	8;7;6	5
R_RVpt8awmJzl0I5X;anonymous;1;42;2;7;3	75;6	8;6	33333333333333;4;5	8;6	33333333333333;5
R_1DAUsQVuaxcVx00;anonymous;1;42;1;6	6;2	25;6	2;7;3;6	4;7;5	5
R_3irT8Aat99uA00W;anonymous;1;42;1;4;2	25;6	4;7;4	5;4	4;6;2
R_27BxzGWCNxoon6Q;anonymous;1;42;1;5	8;4	5;6;6	33333333333333;4	5;4	8;6;3
R_7OGtYdObTWivalL;anonymous;1;42;1;4	2;3	5;5;7;4;4	6;5;4
R_33a7TYUATguaPsp;anonymous;1;42;2;4	4;4	5;6	8;4	66666666666667;3	5;5	6;7;3	5
R_0VuEpBF9RlkOB93;anonymous;1;42;1;4	2;3	75;4	2;7;4;4;4	33333333333333;3	5
R_2E48EJutA6o9YP5;anonymous;1;42;1;6;3	75;5	2;6	33333333333333;4;4	2;5	33333333333333;2	5
R_3iqeL8R5jtzWnFe;anonymous;1;42;2;3	4;2	75;3	6;5	33333333333333;4;4	2;6	33333333333333;1
R_32OVzTIVJRdQkBc;anonymous;0;42;6;2	6;2	5;3	8;4	66666666666667;4	5;3	2;3	66666666666667;2	5
R_C2kdV6FRGzNuDRv;anonymous;0;42;10;2	2;2;1;1;2;1;1;1
R_1gpBnPEABhkLpoq;anonymous;0;43;1;6;3;5	4;7;4	5;5	8;5;7
R_yxMQzmlQFrqYIkF;anonymous;0;43;2;6	8;4;6	8;6	66666666666667;4;5	2;6	66666666666667;3
R_3LgWGbJgceXDsF8;anonymous;1;43;1;3	4;2	5;5	6;6;4;5	6;6	33333333333333;4	5
R_20VBGK0nBdNPloM;anonymous;1;43;1;7;5;7;7;5;4	2;5	66666666666667;2
R_2sYeSwSQfGRGdsl;anonymous;1;43;1;6	4;3;5	6;5;4;4;6;1
R_306ICQSTBoSSIVU;anonymous;1;43;1;5	2;2	5;5	8;4	66666666666667;4;4	8;6;3
R_3PnnGc5WTjtgK6V;anonymous;1;43;1;7;4	5;6	2;7;5;4	6;6	33333333333333;2
R_2EtvRf6jmyfByQQ;anonymous;1;43;1	33333333333333;6;3	75;5	4;7;4;5	4;6	33333333333333;4
R_2wQX0MMBaJf2YNg;anonymous;0;43;1;2	4;1	25;4	4;6;4;3	4;4	66666666666667;1	5
R_3MKFDdcuoKdsuYv;anonymous;0;43;1	66666666666667;2	8;2;3	6;7;5;4	4;6;2
R_1oBW2suMGuSFhVY;anonymous;0;44;1;7;3	75;6	8;6	66666666666667;5;6;6	66666666666667;5
R_1zeswyyyt3mkHBf;anonymous;1;44;1;5	4;3	75;5	8;7;4;5	8;6;5	5
R_qDZaTFPGR4zOumB;anonymous;1;44;1;4	2;2	5;6;6;5;5	8;6	66666666666667;4	5
R_vOZCWb3vQeaGubv;anonymous;0;44;1;4;4;4	4;5	33333333333333;4;2	4;3	33333333333333;1
R_1g55iyhW6jXo4hy;anonymous;1;44;1;5	6;4;4	6;6	66666666666667;4	5;3	4;4	33333333333333;2
R_32Jk7d9bEdPImhW;anonymous;1;44;1;5	2;4;5;3;5;5;6;3	5
R_1hzZCR6qX9H50VU;anonymous;1;44;1	66666666666667;3	2;3	75;4	4;5	33333333333333;4;4	4;5	66666666666667;2	5
R_11dpnhwGXaG4Gh5;anonymous;0;44;1;7;3;5	4;7;4;7;7;7
R_22t8Bdv8GbgpwRl;anonymous;1;44;1;5	6;4	25;5	4;5	66666666666667;4;5;5	66666666666667;4
R_dpwvCzMGah3F1hr;anonymous;0;44;6;1	6;5;1	2;2	66666666666667;2	5;1	2;1	33333333333333;1
R_22R33Jtg6mn9TbQ;anonymous;0;44;1;4	6;4;3	8;4	66666666666667;4;5	4;6	33333333333333;4
R_25ZOMCNGMnLaoUr;anonymous;1;45;1;2	2;3	5;5	8;6	33333333333333;5;5	2;6	33333333333333;3	5
R_3EpflASwI8UBHEv;anonymous;1;45;1;6	2;4	25;5	4;6	33333333333333;5;6;6;6
R_3GvJDnsF7QYEWAB;anonymous;1;45;1;4;4	5;3	8;6	66666666666667;5;4	8;5	66666666666667;3	5
R_xDUfjRxWGQepTi1;anonymous;1;45;1;6	8;3	25;7;7;5;6	8;7;6	5
R_yQ0zVaV4LJb9MVX;anonymous;1;45;1;7;5;6;7;5;6;6;6
R_DcJB76thhYbgZot;anonymous;1;45;2;6;3	75;6;6	66666666666667;5;5	6;7;3	5
R_2dGQIXCXovzBZ32;anonymous;1;45;1;5	8;4	5;6;6	33333333333333;5;6	4;7;5	5
R_2qqL6S62hiJ6w4u;anonymous;1;45;1;7;4	25;6	8;7;5;6;6	66666666666667;5
R_RDge7wHZIR1W2xH;anonymous;1;45;1;6	6;4	75;6	4;6	66666666666667;5;5	4;6	33333333333333;4
R_1IZ9II9ZcVyTRNM;anonymous;0;45;1;7;5;7;7;5;6	2;7;5
R_rdJ4jxb2zh6GXE5;anonymous;1;45;3;4	6;3;4	6;3	66666666666667;3;4	4;4	66666666666667;4
R_2OH0gq7DW5nfpE4;anonymous;1;45;1;6	8;4;6	6;7;3;6	8;7;6	5
R_p3M3P5voX6iVmeZ;anonymous;0;45;3;1	4;2	25;4	4;7;3;3	2;4;2
R_2AQInuxMtA6VlHN;anonymous;0;45;1;5	6;3	25;5	2;6;3	5;4;4	66666666666667;3
R_2rGEkPNyPUiPUxg;anonymous;1;46;1;2	2;3	5;4	4;3	66666666666667;4;5	8;6	33333333333333;5
R_dbwC9aOvIPDKG7b;anonymous;0;46;1;6	8;3	25;6	6;5;3;6	4;7;5	5
R_1f46cvdL5LOMapt;anonymous;1;46;1;7;5;6;7;5;6	2;7;5
R_25t3fOQdoHrPyRc;anonymous;1;46;2	33333333333333;7;4;6	4;7;5;5;6	33333333333333;3
R_3nPoZTesaHn54Om;anonymous;1;46;1;5	8;5;7;6	33333333333333;4	5;7;7;7
R_1k2qIDt1CVHAEOY;anonymous;0;46;1;6	2;5;6	6;7;5;6	6;7;6
R_1HpXJrhuzbJRXM1;anonymous;0;46;7	33333333333333;3	2;3;2	6;2	66666666666667;3;1	2;1	33333333333333;1
R_3aasJttzzQ32kXr;anonymous;1;46;1;7;4;6;7;5;6	4;7;5	5
R_2diNwH4iq7TuOPu;anonymous;1;46;4;2;3	25;3	6;4;2	5;3	8;5	66666666666667;1
R_bgevuOgCxlVEVXP;anonymous;1;46;1;7;4	25;6	6;7;5;5	8;6	33333333333333;5
R_33l69KA4PLcwbKB;anonymous;1;46;1;5	4;3	75;6	6;6	33333333333333;4;5;5	66666666666667;4
R_TqqHHT7Pl6R5ms9;anonymous;1;46;5;4	2;3	5;2	6;3	66666666666667;5;2	6;3	33333333333333;1	5
R_1eKPFUTNAeazpHV;anonymous;1;46;1;6	8;4	5;6	2;6	66666666666667;4	5;6	6;7;6
R_1g2x7pkvgpvN12o;anonymous;1;47;1;6	8;1;6	2;7;4	5;7;7;7
R_3JgvpeILPyd1nTQ;anonymous;0;47;1;6	4;3	25;4	6;7;3	5;5	8;6	33333333333333;5
R_VUtYL7BoUtk0Z33;anonymous;1;47;1;5	6;2	75;5	2;5	66666666666667;4	5;4	8;5	66666666666667;3	5
R_UawaU1JAyAPVKtH;anonymous;0;47;1;5	4;4	75;5	6;7;4;4;6;1
R_2QnbwhBhw6t0JOF;anonymous;1;47;1;6	2;3	5;4	8;5	66666666666667;5;5	2;5	33333333333333;5
R_31gQh7z7AUMNw7S;anonymous;0;47;1;5	2;3;4	6;6	33333333333333;3;5;5	66666666666667;4
R_1OVTHQq9T2aFp5b;anonymous;1;47;1;6	2;3	5;6;6	33333333333333;4	5;5	4;6;4	5
R_3MmR47izpULxTjW;anonymous;1;47;1;7;4	25;7;7;4	5;6	4;7;5	5
R_1KxbXapDOIAAhio;anonymous;1;47;1;4	2;4;6;4	66666666666667;4	5;3	8;5	33333333333333;1	5
R_1d1hoxAZ3TV1gtW;anonymous;0;47;3;5	4;3;5	2;5	66666666666667;4;4	4;6;2
R_3Rz0wY4ZxnPlLs8;anonymous;1;47;1;7;3	25;6	4;7;5;6	2;6	66666666666667;5	5
R_ebWhblixLdJFi8B;anonymous;1;47;1;6;4	75;5	8;6	33333333333333;3	5;6	4;7;5	5
R_2R4EdKZaDBCjiTI;anonymous;0;47;1	66666666666667;4	8;3	25;5	6;7;3	5;5;6;3	5
R_3dG2LedevEhCg0B;anonymous;1;47;2	33333333333333;5	6;4	75;5	2;5	33333333333333;4;4	8;5	33333333333333;4
R_3HqsFJ10uf5kuWw;anonymous;1;47;1;3	2;3;5	2;6;3	5;4	2;5	33333333333333;2	5
R_2QlEnqcKbDvrp1o;anonymous;0;47;1;7;5;6	4;7;5;5;7;2
R_cZpEOAMA5NVI9AB;anonymous;1;47;2;5	8;2	75;5	4;6;3;4	4;6;2
R_2fjG1g21Upbqw7v;anonymous;1;47;1;6	4;3;5	2;7;4;5	6;6;5
R_TttgIn9YzasA2hb;anonymous;1;47;1;7;5;7;7;5;6	4;6	66666666666667;6
R_1fm8IEfUbGGPgeQ;anonymous;1;47;5;6	8;5;6	2;7;4	5;5;7;2
R_3psCmuERsaobEHv;anonymous;1;47;3	66666666666667;1	6;1;3;4;2;3	6;3	33333333333333;4
R_1pN0rjyMspQMKhY;anonymous;0;47;1;7;4	25;5	2;7;5;4	2;5	66666666666667;2
R_r7QG0W1TnwoIK53;anonymous;1;48;1;5	6;4	5;6	6;7;5;7;7;7
R_2BhfGgK9e5dWLpK;anonymous;0;48;1;7;4	5;7;7;5;7;7;7
R_2Qtg2YNoHRhFmke;anonymous;1;48;1;7;5;7;7;5;7;7;7
R_3hxRmRnqpaaZCmv;anonymous;1;48;1;3	8;4;3	8;6	33333333333333;5;5	2;6;4
R_3kmKGzF2uh33egP;anonymous;1;48;1;6;3	75;4	2;7;5;4	8;5	66666666666667;3	5
R_3ndw0p99aGP8Fn6;anonymous;1;48;1;5;1	75;6;6	33333333333333;4;4	2;5;3
R_2wMunWzdDS32T50;anonymous;0;48;1;6	4;4;5	4;6;4;6	2;6	66666666666667;5	5
R_2EF88bDUa4UtJCq;anonymous;0;48;1;7;4	25;6;7;5;5	6;6	66666666666667;4
R_1d07fgdtWtiay0I;anonymous;0;48;2	33333333333333;2	2;2;3;5	33333333333333;3	5;3;4	33333333333333;1
R_3R9oJtBbEykBtm6;anonymous;1;48;1;6;2;5	6;6	66666666666667;3	5;5;5	66666666666667;4
R_2rkdvq6Zjmtbbju;anonymous;0;48;1;2	2;2;2	2;3	66666666666667;3	5;7;7;7
R_3oHlCaqyPlripKb;anonymous;1;48;1;7;4	5;7;7;5;7;7;7
R_3Vl4qf8352zBqdX;anonymous;0;48;1;1	8;1;3;5	66666666666667;3;3;3	33333333333333;2	5
R_339lfSTEVAazaH2;anonymous;1;48;1;7;4	25;7;7;5;7;7;7
R_2atO7LCSxoVe96l;anonymous;1;48;6	33333333333333;4;1	75;3	2;4	66666666666667;5;3	4;4	66666666666667;1	5
R_1DIFIo2c8CQA4kE;anonymous;0;48;6;2;2	75;2	2;1	66666666666667;3;1	6;2;1
R_2fkb3u4WK1WNcSn;anonymous;0;48;1;7;4	75;6	6;7;5;5	4;7;3
R_2ztKSX0GFioTVSE;anonymous;0;48;4	33333333333333;4;1	5;1	6;6;4	5;2;2;2
R_cOL2hwiEc35KHh7;anonymous;1;48;1;7;5;5	8;6	33333333333333;5;6	4;7;5	5
R_3Nycw2NNtJA5VfC;anonymous;1;49;1;4	8;3;7;3	33333333333333;5;6	4;6;7
R_9nqTJLNqiBMHlI1;anonymous;1;49;1;6	8;4	5;6	4;7;5;6	2;6	66666666666667;5	5
R_0J5VPyeJbpH2nPv;anonymous;1;49;1;5	6;3	5;5	8;6	33333333333333;4	5;4	8;5	33333333333333;4
R_55BErz2YjkUnjSt;anonymous;0;49;1;7;4	5;7;6	66666666666667;5;6;7;4	5
R_1LnCcj6vCujM0T5;anonymous;1;49;1;7;4;7;7;5;6	6;7;6
R_dcof8mH68FJZTQl;anonymous;1;49;1	66666666666667;5;3	25;5	2;5;3	5;4	2;5	66666666666667;2
R_1pKmpYHqawJVj2N;anonymous;0;49;1;5	6;3;6	2;6;5;5	4;6;4	5
R_24i5SfwsD1j2nbd;anonymous;1;49;1;7;4	5;6	2;7;5;4	6;5;4
R_2S9wECXjV95SIhw;anonymous;1;49;1;4	4;2;6	6;6	66666666666667;4;6	8;7;6	5
R_31XTpiKBV02XcMs;anonymous;0;49;1;7;5;7;5	33333333333333;5;6	6;7;6
R_3NCJCQFIdSFQzmo;anonymous;0;49;1;6	4;3	75;5	6;6	33333333333333;5;5	2;6;4
R_31GgOWw50S2pf4s;anonymous;0;49;5;4;2	25;4	4;4;2	5;3	6;4	66666666666667;2
R_1mUVZH5ldDchvCI;anonymous;0;49;2;4;3;6	2;6	33333333333333;3	5;4	4;4	66666666666667;4
R_1P7vZtX617sV9PT;anonymous;1;49;1;4	4;4;5;3	66666666666667;4;4;4;4
R_1pA37qJ0igItYrX;anonymous;1;50;1;3	4;1	75;3	8;7;3;4	8;4	33333333333333;5	5
R_yUwCbzLm8Ni5aKJ;anonymous;1;50;1;6	8;3	25;5	8;6;4	5;5	6;6;5
R_C3o0pJgcIYNVtNT;anonymous;1;50;1;7;3	75;6	2;5	66666666666667;4;7;7;7
R_esbQ6fnP2OTmQSN;anonymous;1;50;1;7;4;6	2;7;5;7;7;7
R_vZV9gVkBTOi6sRr;anonymous;1;50;1;5	6;4	25;6	8;6	33333333333333;5;6	4;6	66666666666667;6
R_1HbKurq8S3c0Ikx;anonymous;0;50;1;7;4;7;5	33333333333333;5;7;7;7
R_9tYc1bwclqD4DCN;anonymous;1;50;1;5	8;4	25;6;6	33333333333333;5;5	8;6	33333333333333;5
R_1dEWcCX4WdTEv9l;anonymous;1;50;1;6	4;5;5	6;4	66666666666667;5;5	6;6;5
R_3luxgJOKtnCpm6V;anonymous;1;50;1;7;4	25;6	8;7;5;6	2;6	66666666666667;5	5
R_272muWytAGyPFes;anonymous;0;50;1;6	8;3	75;6	2;6	33333333333333;4;6	6;7;6
R_2U9tedG9LhpmYM1;anonymous;1;50;1;7;5;7;6	66666666666667;5;7;7;7
R_3dto8iB505SmlCV;anonymous;1;50;1;5;2	75;5	2;5;4;2	6;3	33333333333333;1	5
R_2awsqROMSi1Fj2R;anonymous;1;50;1;4	4;3	5;2;5;4	5;4;4;4
R_TeefgjT4ZZaR76F;anonymous;1;50;1;6	6;4	25;6;7;4;4	8;6	66666666666667;2
R_2t9VfIaK85I49Lk;anonymous;1;50;1	66666666666667;4;3	25;3	4;4;3;3	8;4;3	5
R_Y4C6pKodYfJq5nb;anonymous;1;50;6;4;4	25;4;4	33333333333333;3;6	4;6	66666666666667;6
R_25EIk4yn8b2ppvP;anonymous;1;50;6;4	6;3;5;5	33333333333333;4;3	6;5	33333333333333;1
R_eJXgFvukr1EkKpb;anonymous;1;50;1;7;4	25;4	6;6	66666666666667;3	5;6	4;6	33333333333333;6	5
R_3oNq1McUeFT45Zw;anonymous;0;51;1;7;5;7;7;5;7;7;7
R_6saCferyU5tVruV;anonymous;1;51;1;6	6;5;7;7;5;6	8;7;6	5
R_3CTK16OFPxQG7qt;anonymous;0;51;1	66666666666667;5	8;3	75;5	6;6	33333333333333;3	5;5	8;6	33333333333333;5
R_270XUsEJcVaBhAo;anonymous;1;51;1;6	4;5;6;7;4	5;6;6;6
R_21HRGuapL2uMxjZ;anonymous;1;51;1;4	6;3	5;5	4;5	33333333333333;3;4;5;2	5
R_3j1Xerjnk5luCsY;anonymous;0;51;1;6	2;3	75;5	6;6;3	5;5	4;6	66666666666667;3	5
R_bf5AhFebOLYH8od;anonymous;1;51;1	66666666666667;6	8;3;6	8;6	33333333333333;5;6	4;7;5	5
R_3imTOynwZQdj3y3;anonymous;0;51;5;1;1	5;1;2;4;1;1;1
R_1Ff8CyjYGLaUyjF;anonymous;0;51;1;7;4	25;7;7;5;6	2;6	66666666666667;5	5
R_1mgPXzUEhkqo6fD;anonymous;1;51;5;7;3	5;5;6	66666666666667;5;5	2;6;4
R_09i50QVJZXnsCgJ;anonymous;1;51;2;2	2;2	5;2	6;5	33333333333333;3	5;2;2	66666666666667;1
R_3iO3dYcpq8GZvyh;anonymous;1;52;1;7;3	5;6;7;4	5;5	2;6	66666666666667;3
R_2YnVK05NdjhHMiQ;anonymous;0;52;1;7;5;6	4;6	66666666666667;4;7;7;7
R_2vekE6Ft0reBw6w;anonymous;1;52;1;6	6;4	5;6	4;6	66666666666667;4	5;6	4;7;5	5
R_2tb506HI8DHh3sH;anonymous;0;52;1;7;4;7;7;5;7;7;7
R_27fJsO6FB3od0Su;anonymous;1;52;1;6;4	75;6	2;7;5;6	8;7;6	5
R_3JxyGvddLIiEBw9;anonymous;0;52;1;5	8;4;6	2;7;3	5;4	8;6;3
R_1InhUXbtJ0thu7d;anonymous;1;52;1;7;3	75;5	8;6	33333333333333;5;4	8;6	66666666666667;2
R_2aCAEuaMGNwFmCU;anonymous;1;52;1;6	8;3	5;6	8;7;5;7;7;7
R_3PdZejBgAIzjQc3;anonymous;1;52;2;5	2;3	75;5	6;3	66666666666667;4;5;5	66666666666667;4
R_2gdPpUjSt1e5tSB;anonymous;1;52;2;5;3	5;4	4;5	66666666666667;3;5;6;3	5
R_4TOWQTvbZVv38A1;anonymous;1;52;1;4	8;3;7;7;5;4	4;5	66666666666667;2	5
R_1j9RQvAf5gD7L8e;anonymous;1;52;1;4	8;4	5;4	2;6	66666666666667;5;4	4;5	33333333333333;3
R_2TXcInT7ltKQxaN;anonymous;0;52;1;5	6;4;5	6;6	33333333333333;3	5;4	6;6	33333333333333;2
R_2VNQnMSplm9B0Ba;anonymous;1;52;1;3	4;2	5;4;6	33333333333333;4;4	8;5	33333333333333;4
R_1YeruT2rFtd0tVv;anonymous;0;52;1;5	2;3	25;5	6;4;3	5;4	2;5;3
R_25Tk9qIrSZ9fzaG;anonymous;1;52;4;5	4;4;6;7;4	5;4	8;5	33333333333333;4
R_Z97ZBd6FC3qjRQZ;anonymous;1;53;1;6	8;4	5;7;4;4	5;4	8;5;4	5
R_2RZXehtZAHkCpGI;anonymous;0;53;1;6	4;4	25;5	6;6	66666666666667;4;7;7;7
R_2RPLZ74A8YPwUxc;anonymous;1;53;1;6;4;4;7;4	5;4;5	33333333333333;2
R_2atY9hM8B1BeTDP;anonymous;1;53;1;7;4	25;6;6;5;6	2;7;5
R_11i6Wa8vLUAI2SZ;anonymous;1;53;1;6	2;3	75;6	8;6	33333333333333;5;4	6;7;1
R_2TO8RMreTHhnp5L;anonymous;0;53;1;6	4;4	75;7;6	66666666666667;5;7;7;7
R_2ypgJQsgmnJPGMD;anonymous;0;53;1;6	4;4;6;7;4;5	6;6	33333333333333;4	5
R_eDI7mLr6qYJjj7r;anonymous;1;53;1;4	4;3	5;6;7;4;5	6;6;5
R_2WMcSnt8MCiUkhN;anonymous;1;53;1;6;3	5;6;4	33333333333333;4;4	2;6	33333333333333;1
R_8e6VmUIXz794XYd;anonymous;1;53;1;6	2;4	25;6	4;5	66666666666667;3	5;6;6	33333333333333;5	5
R_28OMicejVTZzLpD;anonymous;1;53;1;6	6;4	5;6	4;7;5;5	4;7;3
R_5gM5zSmctf6MiwZ;anonymous;1;53;1;5	2;2	25;4	4;1	66666666666667;3;4	6;5	66666666666667;3
R_22ytpka9oH5Vl09;anonymous;1;53;1;3;2	5;4;4	33333333333333;3;4	8;5	33333333333333;4
R_3hawntjK851jrC9;anonymous;1;53;1;7;4	75;7;5;4;4;6;1
R_2rwhnCZuOMYmAh1;anonymous;1;54;1;6	2;4	5;6	2;7;4	5;6;6;6
R_20UvgbQWjKkwQzg;anonymous;1;54;1;7;5;7;6	33333333333333;5;2	2;3;1
R_2wAz0FV6YDX9Hbm;anonymous;1;54;1;6;4;5	8;6;3;4	6;6;2	5
R_bpGUgfdgWwbHcSR;anonymous;1;54;1;6	8;4	25;6	8;6	66666666666667;5;5	6;7;3	5
R_2wpj0IdWX4dLnSK;anonymous;1;54;1;4	4;4	25;6;6	66666666666667;5;4	6;6	33333333333333;2
R_0AIVAJ8nVrOUpG1;anonymous;1;54;1;7;4	75;6	4;7;5;6	4;7;5	5
R_2gwXdTVMlH0JvPT;anonymous;0;54;1;5	4;3	25;5	6;5	33333333333333;4;4;5	33333333333333;2
R_el2lTyG5PepeUBf;anonymous;0;54;1;2	4;5;4;5	66666666666667;4;3	2;4;2
R_etirVeyCU84OT3b;anonymous;0;54;1;6	6;4	5;6	2;6	66666666666667;5;6;6	66666666666667;5
R_dgO2rVQnqzL7R9H;anonymous;0;54;1;6	2;3	75;6	2;6	66666666666667;4;5	4;6;4	5
R_8jlRXYULZ4mwrGp;anonymous;0;54;4;2;3	25;2	4;3;4;1	4;1	66666666666667;1
R_2xP53qsetxBkxBT;anonymous;1;54;5;5	8;5;7;7;5;6;7;4	5
R_3KHG4euK9IaS5Ss;anonymous;1;54;2	66666666666667;4;3	5;4;6	33333333333333;3	5;4;4	66666666666667;3
R_2aJNhpOEpPhg34d;anonymous;1;54;1;5	8;2	75;6	8;6	33333333333333;5;7;7;7
R_0DJtZ1vB16CwGLH;anonymous;1;54;1;1	2;3	5;3	2;6;4;1	6;2;1
R_1hLok6EwMMcmGDB;anonymous;0;54;1;6;3	25;5	8;5	66666666666667;4;3	8;5;2
R_2E660xXXjti4pCE;anonymous;1;54;1;4	6;3;6;5	33333333333333;4;4	6;7;1
R_1fZBBSP0DtvYI38;anonymous;1;54;1;7;4	5;6;6;4;6	6;6	33333333333333;7
R_31YrdJajT9YnTWT;anonymous;0;55;1;7;4	5;6	4;7;5;7;7;7
R_27pXZgF6S3RBjNI;anonymous;1;55;1;5	8;3;1	8;7;4;4	6;5	33333333333333;3	5
R_eY6Bgw2VoFl1xSh;anonymous;0;55;1;4;3	5;5	2;5	66666666666667;3;4	2;5	66666666666667;2
R_2wyNkyf5lebNM8s;anonymous;1;55;1;7;4;5	8;7;5;6	6;7;6
R_1kRDqcS7yCwsNsh;anonymous;1;55;2;6	6;4;6;6;4;6;6;6
R_O1BY49tj4mk7A41;anonymous;1;55;1;7;4	75;6	6;7;4	5;6	4;6	66666666666667;6
R_1JKmZwtXuRwHvFE;anonymous;0;55;4;6;3	75;5	8;5	33333333333333;4;5	6;6;5
R_3p5xIQB2Ru9BZPp;anonymous;0;55;2	33333333333333;4;3;4;3;3	5;4;5;2	5
R_2v99MR6wRu1AznZ;anonymous;0;55;1;5	6;4	75;6	4;6;5;5	2;6;4
R_1db30TjauQvqCBt;anonymous;1;55;2;5	8;4;5	4;6;4;5	2;6;4
R_3iqAbyKMGN4OCiX;anonymous;0;55;1;7;3	25;6	6;4;3	5;6;6	66666666666667;5
R_2uPA1lw1yDsWNe7;anonymous;1;55;1;5	4;5;6	4;6;5;4	6;6	66666666666667;1	5
R_3KpzhvPh5Ud5OEB;anonymous;0;55;1	33333333333333;6	2;3	75;5	4;6;4;4	6;6;2	5
R_e9RqOnvHOIynkWd;anonymous;1;55;1;6	4;3	75;6	4;3;4;6	4;6	66666666666667;6
R_3h60OvuZFnrmPhP;anonymous;1;55;2	66666666666667;6;3	25;6;5	33333333333333;4	5;6;6;6
R_2ScUIAbxnZ619kp;anonymous;1;55;2;4	6;3	75;5	4;4	33333333333333;4;3	4;4	66666666666667;1	5
R_1K1qmTTW9zXT2U0;anonymous;1;55;1;5;3	5;5	6;5	66666666666667;4;4	8;5	66666666666667;3	5
R_1itFPIlUNWyXpoS;anonymous;0;55;1;4;1;4;3;1;4;4;4
R_3gTRTGXWbwD7eLF;anonymous;0;55;3;3	8;2	75;3	4;5	33333333333333;3	5;2	6;3;2
R_77jI1oyqK0KGCQh;anonymous;1;55;1;4;2	25;4	4;5	66666666666667;3	5;4	2;5;3
R_abZ30b9VTgnrjTf;anonymous;1;55;1;6;4	25;6	4;7;4;6	2;7;5
R_2rTuXqTZqmh2E1N;anonymous;0;56;1;7;4;7;5	33333333333333;4;6;6	33333333333333;5	5
R_2CqgnknHZ29cYnl;anonymous;1;56;1;6	2;4	25;5;6;5;4	6;6	33333333333333;2
R_9RZuOy4CNK69dDj;anonymous;0;56;1;6;3	75;5	6;6	33333333333333;4;5	4;6	33333333333333;4
R_28GJ9aTBC6EcZt6;anonymous;0;56;1;7;3	25;6	2;6	33333333333333;5;2	8;4;1
R_3s1xQZnoSSRkrvH;anonymous;1;56;2;7;4	25;6	2;4	33333333333333;4;6;5	66666666666667;6	5
R_1o0FvoXEqI5vvPO;anonymous;0;56;5;4	4;3	5;4;4;4;4	8;5	33333333333333;4
R_2l6Kh789GEGT4GJ;anonymous;1;56;2;5;3	5;4	8;6;4;4	2;5	66666666666667;2
R_1cUpgLzPPI8AAXY;anonymous;0;56;1;6	8;3	25;6;6	33333333333333;5;6	2;6	33333333333333;6
R_1F4XtdRUKPqV6hG;anonymous;0;56;1;6;4;6	6;6;3	5;5	4;6	33333333333333;4
R_wXFTMBz7jIFGPDj;anonymous;1;56;1;6	2;4;5	6;6;5;5	6;6;5
R_3NLrt5dk9U5Kx9P;anonymous;1;56;1;5	8;3	75;5;6	66666666666667;4;4	4;6;2
R_3kNR30jFQubGjwQ;anonymous;0;56;1;5	4;2	5;4	6;2;4;4	8;5	66666666666667;3	5
R_2DSyeAHqmtgim7a;anonymous;0;56;1;6	2;4	75;7;3	66666666666667;5;5	4;6	33333333333333;4
R_27a4MWya814gyVf;anonymous;0;56;1;4;2;4;2	66666666666667;1;4;4;4
R_27Ea91VTgYQ70bO;anonymous;0;57;2;6;2	75;3	6;6	66666666666667;3	5;4	2;5;3
R_1HjXTmtdoPLJ0yx;anonymous;1;57;1;6;4;6	8;6	33333333333333;4;6;6;6
R_3k1jQDW2W5UUnZy;anonymous;1;57;1;7;5;6	8;6	66666666666667;5;6	6;7;6
R_2SfCqg4PqunO3nu;anonymous;0;57;1;7;3	75;5	2;6	66666666666667;4;5	6;6	33333333333333;4	5
R_1C22JxyyMowtPiw;anonymous;1;57;1;5	8;3	5;6	6;7;3	5;6	4;6	66666666666667;6
R_30qkeI4z17iv0h0;anonymous;0;57;1;7;4	5;7;7;4	5;5	8;6	66666666666667;4	5
R_1o4J80qxIlVrpi0;anonymous;1;57;2;5	6;3	75;5	8;5	66666666666667;5;5	8;6	33333333333333;5
R_1DTKxalfbny49Lr;anonymous;0;57;1;7;5;6	8;7;5;5;6;3	5
R_2Vkl67Oyv5qCMpa;anonymous;0;57;1;7;5;7;7;5;6	2;7;5
R_bOaTfcvMsdnMCPf;anonymous;1;57;2;5	6;3	75;4;6	66666666666667;3	5;4	2;6	33333333333333;1
R_W2mbGXMLHddsGBz;anonymous;1;58;1;7;5;7;7;5;6	6;6	66666666666667;6	5
R_3HktOgEMKdz0jFu;anonymous;0;58;1;7;4	25;7;7;5;7;7;7
R_1mXFIRwO3WssK6y;anonymous;1;58;1;6	6;5;5	6;5	66666666666667;3;5	2;6	66666666666667;3
R_3nc6YbjTFKAaPBx;anonymous;0;58;1;7;4;6	6;6	33333333333333;5;6	4;6	66666666666667;6
R_2PzhEnRoc51pT2u;anonymous;0;58;1;6	4;5;6	2;7;5;6	6;7;6
R_3O0T6E2RoWK1eUJ;anonymous;1;58;1;5	6;2	75;5	6;6	33333333333333;4;5	4;6	66666666666667;3	5
R_Y30RBAwZV7O1xsd;anonymous;0;58;1;6	4;3	5;6;7;4;5	8;6	66666666666667;4	5
R_3iQmZHXyljsMo0G;anonymous;1;58;1;6	4;4;6	4;6	66666666666667;5;6	6;6	66666666666667;6	5
R_3qX55JsiYrr15R4;anonymous;1;58;10;5	6;3	75;4;7;5;6	6;7;6
R_33p3TW8GCRfz7qv;anonymous;1;58;1;5	2;4;5	2;5	66666666666667;4;4	8;6	33333333333333;2	5
R_3QXgBaOKwVy7TmC;anonymous;1;58;1;4;4;5;4;3;3	8;3	66666666666667;4
R_3dH8bc9YitDPQz3;anonymous;0;58;4	33333333333333;3	6;2	75;4	2;5;4;3	6;4;3
R_1BSqCCnQCwGh7Lo;anonymous;1;58;4;5;3	5;5	4;6;3	5;4	2;5	66666666666667;2
R_3JmcjyUOJm59hNO;anonymous;1;58;1;6	8;5;6	4;6	66666666666667;4;6;6	33333333333333;5	5
R_XtUnnJgy0RffbGx;anonymous;1;58;1;7;4	5;5	2;5;4;7;7;7
R_soo8PI21HvAPW9P;anonymous;1;58;1;6	8;5;7;7;5;5	2;7;2	5
R_24xd1jAqhKUrbka;anonymous;0;59;1;7;4;4	2;7;3;6	8;6	66666666666667;7
R_1imTNiD3flTgt59;anonymous;1;59;1;4	6;2	75;6	8;7;4;7;7;7
R_1OZEQLZ7ntdvgjT;anonymous;0;59;1;7;5;7;5	33333333333333;5;7;7;7
R_3mlbj5LX7WLPUke;anonymous;1;59;1;5;4	75;5;7;5;5	8;6;5	5
R_a36JzK4ISTdfHvH;anonymous;0;59;2;6;4;7;6	66666666666667;5;6;6;6
R_2SjiOTZjNlvqcML;anonymous;1;59;1;6	4;3	25;6	8;6	33333333333333;4	5;4	6;6	33333333333333;2
R_3h6zwUsX6sqGGzb;anonymous;0;59;1;6	4;2	75;3	6;6	33333333333333;3	5;4;6;1
R_3iwBAetvxMBUkHZ;anonymous;1;60;1;6	8;3	25;5	4;7;3	5;6;6;6
R_2AQisUXNqRuK54V;anonymous;1;60;1;6	4;4;6	6;7;5;7;7;7
R_1jCauaaDHfJtlam;anonymous;1;60;1;7;5;7;7;5;7;7;7
R_2agUzKITU6othfO;anonymous;0;60;1;4;2	25;5	4;4;4;4;6;1
R_Ui5RqylIjgZ4Mlb;anonymous;1;60;1;6;3	5;5	8;5;4;5	8;6	33333333333333;5
R_8whYSSSuA9k7Jbb;anonymous;1;60;1;6	8;3	5;5	6;6	66666666666667;4	5;6	2;6	33333333333333;6
R_2Qy6U9QDSTk80jG;anonymous;1;60;2;4	8;3	75;5	4;6	33333333333333;4;5	2;5	33333333333333;5
R_1l6RggG3EWgRcUN;anonymous;1;60;1;7;5;7;5;2	5;3	4;5;1
R_3KrvTGmFtpBFR9x;anonymous;1;60;1;6;4	25;7;7;4;4	4;6	66666666666667;1
R_3RjxMRDFSLs1Q7e;anonymous;1;60;1;7;5;7;5	33333333333333;5;6	2;6	66666666666667;5	5
R_3FVRNxPTXWhxWBD;anonymous;1;60;1;7;5;7;7;5;5	6;6	66666666666667;4
R_u4gCC7PnCntJUZz;anonymous;1;60;2	33333333333333;4;2	75;3	4;4	33333333333333;1	5;3	2;4	66666666666667;1
R_2XpTogWXsHQZtdA;anonymous;0;60;1;2	2;5;5	2;7;5;2	2;3;1
R_3DndyKfXEY7AgKM;anonymous;1;60;10;7;5;7;7;5;4	6;7;1
R_3g1l8qzjiT4oJPS;anonymous;0;60;3;2	4;4;2	8;3	66666666666667;4	5;2	4;2	66666666666667;2
R_1DzExQLtWI5JXwy;anonymous;1;61;1;7;4	25;7;7;5;6	4;7;5	5
R_3HqB1oRuOGMW7n8;anonymous;0;61;1;7;4	75;7;6;5;6	4;7;5	5
R_10SM03eVoSwqiQ3;anonymous;0;61;1;7;1	5;7;6	33333333333333;4;5	6;7;3	5
R_bIZiLo7etnGyJF3;anonymous;1;61;1;5;3	75;5;7;4	5;5;5;5
R_1QtqfzXaCJ6Bt6C;anonymous;0;61;1;6	8;4	25;6	8;5	33333333333333;5;5	4;6	66666666666667;3	5
R_3r210uc8m8LLiI4;anonymous;1;61;1;7;4	5;6	6;7;5;6;5	33333333333333;7
R_0TjV3jiXuFwZBoV;anonymous;0;61;1;4	4;2	75;4	2;7;4;4	6;5;4
R_1q7MX3A1ULAyQLj;anonymous;1;61;1;7;5;7;7;5;5	8;7;4
R_USGCkU2YjsP0xKV;anonymous;1;61;1;6;3	75;2	2;7;5;4;6;1
R_3PvLD3DWSZJFZXc;anonymous;1;61;1;6;4;5	8;6	33333333333333;4;5;6;3	5
R_bNnvMdB0rzevIyt;anonymous;1;62;1;6	8;3	5;6	8;7;5;6	2;7;5
R_10Ys1C17rDcxm9F;anonymous;0;62;1;6	6;3;5	8;7;2;6	2;6	66666666666667;5	5
R_4Pdg4h8f6CPgcBX;anonymous;0;62;1;7;4	5;7;5	66666666666667;5;6	2;7;5
R_1oGwBup2mVJBGQo;anonymous;1;62;1;7;5;6	6;7;4	5;7;7;7
R_xrQyOasFsqwx3cB;anonymous;0;62;4;3	8;2	5;4	4;3	66666666666667;3;4;4	66666666666667;3
R_3dLePEeywJDR41j;anonymous;0;62;2	66666666666667;5	4;3	75;3;5	33333333333333;4;4	8;5	33333333333333;4
R_0rfCxzwYcqaPP3T;anonymous;1;62;1;6;1	5;5	6;6;4;6;5	33333333333333;7
R_yyC2mH3a8L5sDWp;anonymous;0;62;1;7;3	75;6	8;6	66666666666667;4	5;6;7;4	5
R_1CHCgjimqeuO5dT;anonymous;0;63;1;7;4;5	4;7;5;7;7;7
R_40orEbcS4NKSEUh;anonymous;1;63;1;6	8;4;7;7;5;7;7;7
R_3MFPIztuzVIlGXx;anonymous;0;63;1;7;4	5;6	6;7;5;6	6;7;6
R_1ezWQsnVmCd9euI;anonymous;1;63;5;6	6;3	5;6	2;6	66666666666667;4;4	8;6;3
R_bKGBQtoix2R6Qi5;anonymous;0;63;1;5	6;3;4	8;6;4;3	8;5	66666666666667;1
R_24w82FXCwAz0JbN;anonymous;1;64;1;6	4;3	75;6;6	33333333333333;5;7;7;7
R_339XdFMuq9HS76d;anonymous;1;64;1;7;4	25;7;7;5;7;7;7
R_3KHkDWflzvlOi0h;anonymous;1;64;1;6	6;3	75;6	2;6	33333333333333;5;6	4;6	66666666666667;6
R_2CTaxvmlHQrMj1f;anonymous;0;64;4;5	4;4	5;4	6;7;4;4	8;5;4	5
R_2flEZJjdoavmEoB;anonymous;1;64;10;7;4;3	6;7;5;5	4;7;3
R_1roZ3ajeJLlxMPq;anonymous;1;64;1;6	6;4	25;5	6;5;4;5	6;6;5
R_3n0GT5lCJExhmMj;anonymous;1;65;1;4;1;4;3;5;4	6;5;4
R_DOxghs2oAA5YInv;anonymous;0;65;1;6	2;3	5;6;6	66666666666667;4	5;6	2;6	66666666666667;5	5
R_2Cyr0olW6bUmz98;anonymous;0;65;1;7;5;7;5;5;6	6;7;6
R_12QLano8z0CFLJM;anonymous;0;65;6	66666666666667;1;1	75;1	8;4;4;2	2;3;1
R_2DOXmwGBeZQu2M0;anonymous;1;65;1;6	2;4	25;7;6	66666666666667;5;5	4;6	33333333333333;4
R_DIby5ri46IkPW7f;anonymous;1;65;1;6	8;4	5;6	6;4	66666666666667;4;7;7;7
R_8c3KiKeJfzNFhyF;anonymous;0;65;1;1;5;5	8;6	33333333333333;5;6	6;7;6
R_1j8scnqrcC5lzCn;anonymous;0;65;2;4;4;4	8;4	33333333333333;3;4	6;5;4
R_3DwhOvyN4KGslb3;anonymous;0;65;3;5	2;3	5;5	4;4	66666666666667;4;3	6;4	33333333333333;2	5
R_29n8gMUus8BJo1A;anonymous;1;65;1;6;4;6	2;7;5;5;6;3	5
R_2v2Gi1DWbTQ5ATP;anonymous;1;66;1;7;3	25;4	8;7;4;5	6;7;3	5
R_22LkVl5hnnZJhwg;anonymous;1;66;2	66666666666667;5	6;2	75;1;4	33333333333333;3;3	4;4	33333333333333;2
R_279xtEjazEVpezC;anonymous;1;66;1;3	2;2	5;3	4;4;4;4	4;4	66666666666667;4
R_2YnchKOfWpC5fP4;anonymous;1;67;1;5	8;5;7;7;4;5	6;6	66666666666667;4
R_2ARaKAxYFCPV58h;anonymous;0;67;1;7;5;7;7;5;7;7;7
R_0710qeOaOxAmZ6J;anonymous;0;67;1	33333333333333;6	6;5;6	6;7;4	5;6	8;7;6	5
R_1PUIFl3Gq2Nqy5y;anonymous;0;67;1;6;3	75;5	8;6	33333333333333;4;6;6	33333333333333;5	5
R_3qWP6ESZqwR703P;anonymous;1;67;2	33333333333333;5	8;4;6	2;6	33333333333333;4	5;5	8;6	33333333333333;5
R_3073OuQibegQTLk;anonymous;0;67;1;7;5;7;7;5;6	4;7;5	5
R_2PmUEmLhttRcCLs;anonymous;1;67;1;6	4;3;4	6;6;3	5;3	8;4	66666666666667;2	5
R_1hROcxk6RHKjBEt;anonymous;0;68;1;7;4	25;6	8;6	33333333333333;5;6;6	33333333333333;5	5
R_2tsV0JFJbg4L5lC;anonymous;1;68;1;4;4	25;6	6;7;4	5;6	4;6	66666666666667;6
R_WiKbTgrJMs0ywk9;anonymous;0;68;1;7;3	75;7;6	33333333333333;4	5;6	6;7;6
R_sojOLI5zvpHhqvv;anonymous;1;68;1;7;2	75;6	2;6;5;4	4;5	66666666666667;2	5
R_3eqLBUCqwgEwGAJ;anonymous;1;68;1;6;4;5	8;5;3	5;6;6;6
R_viTXDV5y2BpF3l7;anonymous;0;68;1;7;4;6	8;7;5;6	2;6	66666666666667;5	5
R_21dIWKLOAVggCWO;anonymous;1;68;1;7;5;7;7;5;5	8;7;4
R_e5797c8nwCjNdE5;anonymous;0;68;10;1;1;1;1;5;1;1;1
R_0uZT6XCW8Obzymt;anonymous;0;68;1	33333333333333;2	4;3	25;1	4;7;5;3;4	33333333333333;1
R_71cwcssiB3hJIxr;anonymous;0;69;1;7;4	75;6	8;7;5;6	4;6	66666666666667;6
R_vUNkHX6d8bYAqhb;anonymous;0;69;1;7;5;7;3;5;7;7;7
R_2qghHPpBUFYhQ3S;anonymous;0;69;1;7;4	75;6	8;6	66666666666667;5;6	6;7;6
R_1rHOfmXOLutzwxp;anonymous;1;70;1;6	2;4;6;6	66666666666667;5;5	4;6	33333333333333;4
R_1LjL7TU3txf5vC6;anonymous;0;70;1;6;5;7;5;5;6;7;4	5
R_1M2D0at0Dl8KSXP;anonymous;0;71;2	66666666666667;3	6;4;5	4;5	66666666666667;4	5;3	8;5;2
R_3fOT7gOzRwlXrOI;anonymous;1;71;5	33333333333333;6;4;5	4;5;4;4	6;5	33333333333333;3	5
R_2nUBIPy4sHYa88N;anonymous;1;73;6;4	4;4;5;4	66666666666667;4;2	2;3;1
R_3eeNJ1D0s9x2ERq;anonymous;1;75;1;5	6;5;7;6	33333333333333;5;7;7;7
R_3qIqA7igGXl6DrY;anonymous;0;75;1;7;2;7;3	33333333333333;2;3	8;5	66666666666667;1
