# Supplementary material for: The Importance of Protesters’ Morals: Moral Obligation as a Key Variable to Understand Collective Action
Source: Front Psychol. 2018 Mar 27;9:418. doi: 10.3389/fpsyg.2018.00418 (PMC5881521; doi:10.3389/fpsyg.2018.00418)
Supplement: Supplementary file 3 [file Data_Sheet_3.csv]

Data Sheet 3: Data matrix for Study 3.
Imputation_;ID_UNICO;CLASIFICACIÓN;PART_NOPART;Date;Moral_Obligation;Efficacy;Identity;Affective_Injustice;Injustice;Sex;Age
0;65;1;2;5/1/2017;5	4;4	6;7;7;11;1;68
0;69;1;2;5/1/2017;7;5;6	5;7;11;1;71
0;76;1;2;5/1/2017;7;4	6;6	25;7;11;2;48
0;78;1;2;5/1/2017;7;4;7;7;8;2;52
0;79;1;2;5/1/2017;5	8;5;7;7;11;1;25
0;80;1;2;5/1/2017;6	2;1	8;3	75;7;11;1;60
0;85;1;2;5/1/2017;5	8; ;4	75;6	66666666666667;8;2;32
0;91;1;2;5/1/2017;7;4	6;7;7;11;2;34
0;95;1;2;5/1/2017;7;4	2;5	5;7;11;1;51
0;96;1;2;5/1/2017;7;4	8;3	75;7;11;1;30
0;98;1;2;5/1/2017;4	6;3	6;7;3;5	33333333333333;2;37
0;103;1;2;5/1/2017;5;4;6;7;8	66666666666667;1;41
0;107;1;2;5/1/2017;7;3	8;7;7;11;2;57
0;108;1;2;5/1/2017;6	6;2	6;5	25;6	33333333333333;10;1;27
0;132;1;2;5/1/2017;6	6;2	6;5;6	33333333333333;10;1;53
0;137;1;2;5/1/2017;3;3	4;3	5;3	33333333333333;6;2;36
0;139;1;2;5/1/2017;7;4	6;7;7;11;1;65
0;140;1;2;5/1/2017;5	8;3	8;7;7;8;1;42
0;145;1;2;5/1/2017;6	4;2	8;6	25;7;11;2;42
0;148;1;2;5/1/2017;7;5;7;7;10	3333333333333;1;58
0;155;1;2;5/1/2017;7; ;7;7;10	6666666666667;2;50
0;161;1;2;5/1/2017;7;3	6;6	75;7;11;2;44
0;163;1;2;5/1/2017;3	4;3	6;4;6;7	33333333333333;1;20
0;164;1;2;5/1/2017;6;2	4;3	5;3	33333333333333;11;2;37
0;166;1;2;5/1/2017;5	8;3	6;5	5;7;11;2;65
0;167;1;2;5/1/2017;6	6;3	4;7;7;4	33333333333333;1;31
0;168;1;2;5/1/2017;7;3	4;7;7;11;1;64
0;170;1;2;5/1/2017;6	6;3;5;7;6	66666666666667;1;23
0;171;1;2;5/1/2017;5	8;4	6;7;7;10	6666666666667;2;61
0;175;1;2;5/1/2017;7;4;5	75;6	66666666666667;10	6666666666667;2;24
0;176;1;2;5/1/2017;7;4	6;4	5;3	33333333333333;11;2;60
0;180;1;2;5/1/2017;5	8;4;3	5;6	33333333333333;6	33333333333333;1;41
0;191;1;2;5/1/2017;6	8;2	8;5	5;6	66666666666667;9;2;37
0;199;1;2;5/1/2017;7;2	6;7;5;11;1;61
0;206;1;2;5/1/2017;5	8;4;4	75;5;11;1;70
0;210;1;2;5/1/2017;7;3	4;4	5;7;11;1;53
0;222;1;2;5/1/2017;6	6;3;5	25;6	66666666666667;10	6666666666667;1;28
0;225;1;2;5/1/2017;6	2;4	6;1	25;7;11;2;26
0;229;1;2;5/1/2017;7;3	8;5	75;7;11;2;33
0;233;1;2;5/1/2017;5	6; ;4	5;7;10;2;40
0;237;1;2;5/1/2017;6	4;2	4;3;7;11;1;60
0;239;1;2;5/1/2017;7;3	2;5	5;7;11;1;62
0;242;1;2;5/1/2017;6;2;6	25;7;7	33333333333333;2;53
0;247;1;2;5/1/2017;6	6;2	6;3	25;7;9	33333333333333;1;73
0;251;1;2;5/1/2017;5	8;3;4;3;6;1;25
0;255;1;2;5/1/2017;5	4;5;5;7;10	3333333333333;2;60
0;258;1;2;5/1/2017;7;2	4;5	75;7;11;2;26
0;262;1;2;5/1/2017;6	2;3	4;5;7;9;1;43
0;269;1;2;5/1/2017;6	6;1	8;3	25;7;7;1;61
0;272;1;2;5/1/2017;5;2;3;3	33333333333333;4	33333333333333;1;33
0;273;1;2;5/1/2017;7;3	6;5	5;7;10	6666666666667;2;67
0;282;1;2;5/1/2017;6	6;2	8;3	75;6	33333333333333;11;1;60
0;286;1;2;5/1/2017;7;5;6;7;7	33333333333333;1;53
0;294;1;2;5/1/2017;6	2;4;5	5;6	66666666666667;9	33333333333333;2;28
0;295;1;2;5/1/2017;5	2;2	4;4	5;7;11;2;37
0;298;1;2;5/1/2017;5	8;4	2;7;7;8	66666666666667;2;62
0;303;1;2;5/1/2017;7;3	6;3;7;9	66666666666667;1;22
0;307;1;2;5/1/2017;5	8; ;6;7;11;1;51
0;314;1;2;5/1/2017;7;2	2;5	5;7;11;2;61
0;323;1;2;5/1/2017;7;3	4;5;7;11;2;58
0;325;1;2;5/1/2017;6	8;2	4;3;7;9	66666666666667;2;49
0;328;1;2;5/1/2017;6;4	4;5;6	66666666666667;10	3333333333333;1;36
0;330;1;2;5/1/2017;5	8;2	4;5	75;5	66666666666667;10;1;29
0;335;1;2;5/1/2017;6;2	8;6	5;7;10	3333333333333;2;65
0;339;1;2;5/1/2017;6	4;4	2;6	25;7;11;1;61
0;346;1;2;5/1/2017;7;3	2;6	5;7;11;1;60
0;364;1;2;5/1/2017;6	4;4;4	25;7;11;1;66
0;368;1;2;5/1/2017;6	4;2	4;4	25;7;9	66666666666667;2;38
0;374;1;2;5/1/2017;5	6; ;3	5;7;8	33333333333333;2;49
0;379;1;2;5/1/2017;6	8;4	4;6	25;7;11;1;62
0;380;1;2;5/1/2017;6	8;5;7;7;11;2;36
0;383;1;2;5/1/2017;5	4;3	6;5;3	33333333333333;10	6666666666667;2;73
0;393;1;2;5/1/2017;7;3	4;5	75;7;11;2;50
0;395;1;2;5/1/2017;7;2	8;3	75;7;11;2;28
0;402;1;2;5/1/2017;6;2	8;6	25;6	33333333333333;9	66666666666667;2;17
0;409;1;2;5/1/2017;6	4;1	8;6	5;7;11;1;49
0;418;1;2;5/1/2017;6	2;2	6;2	5;6	33333333333333;11;2;30
0;419;1;2;5/1/2017;6	4; ;2	75;7;9	66666666666667;1;30
0;424;1;2;5/1/2017;6;3	6;4	25;6	33333333333333;11;1;21
0;426;1;2;5/1/2017;7;3;3	25;7;8	66666666666667;1;26
0;429;1;2;5/1/2017;6	8;3	2;6	5;7;11;2;58
0;433;1;2;5/1/2017;5	8;4	8;4;6	33333333333333;9	66666666666667;1;22
0;436;1;2;5/1/2017;6	4;4;2	25;7;8	33333333333333;2;28
0;437;1;2;5/1/2017;5;2;3;5	33333333333333;9	33333333333333;2;36
0;438;1;2;5/1/2017;6	8;2	8;4	5;4	33333333333333;7	33333333333333;1;24
0;442;1;2;5/1/2017;4	6;3	2;6	25;4	33333333333333;11;1;32
0;444;1;2;5/1/2017;5	6;4	6;6	25;5;7	66666666666667;2;28
0;448;1;2;5/1/2017;5	8;2	8;4;6;8	33333333333333;2;19
0;449;1;2;5/1/2017;6	2;4	2;4	25;6;8;1;24
0;460;1;2;5/1/2017;6	8;2;5	25;6	33333333333333;11;2;35
0;462;1;2;5/1/2017;7;4	6;5	75;7;11;1;35
0;464;1;2;5/1/2017;7;4;4	75;7;11;2;65
0;473;1;2;5/1/2017;6;3	2;3	75;7;9;1;51
0;476;1;2;5/1/2017;6	4;1	8;7;7;11;1;30
0;478;1;2;5/1/2017;7; ;6	75;3;11;1;53
0;481;1;2;5/1/2017;7;4;7;6	66666666666667;10	3333333333333;2;60
0;482;1;2;5/1/2017;6	4;3	6;5	75;7;9	66666666666667;1;24
0;485;1;2;5/1/2017;4	8;2	2;5	25;6	33333333333333;10	3333333333333;1;66
0;490;1;2;5/1/2017;5	6;2	2;5	25;7;9;2;37
0;492;1;2;5/1/2017;7;4	6;6	75;7;11;1;30
0;495;1;2;5/1/2017;7;4	4;6	75;7;10	3333333333333;1;55
0;497;1;2;5/1/2017;7;5;7;7;11;2;71
0;500;1;2;5/1/2017;5	8;4;5;6	66666666666667;10	3333333333333;1;25
0;504;1;2;5/1/2017;5	8;4	6;7;7;8;2;43
0;506;1;2;5/1/2017;5	6;2	4;5;6;11;2;23
0;516;1;2;5/1/2017;5	8;2	6;4	75;6	33333333333333;8;1;52
0;519;1;2;5/1/2017;6	2;3	2;5	75;6	33333333333333;10;1;26
0;528;1;2;5/1/2017;5	6;2	2;4	25;5	33333333333333;9	66666666666667;1;48
0;537;1;2;5/1/2017;5	6;4;4;7;9;1;28
0;541;1;2;5/1/2017;5	8;2	8;6;7;11;1;32
0;548;1;2;5/1/2017;2	8;1	6;2	25;7;10	3333333333333;2;22
0;554;1;2;5/1/2017;6	6;2	8;4	75;7;8	66666666666667;2;42
0;563;1;2;5/1/2017;7;4	4;7;7;11;1;35
0;573;1;2;5/1/2017;6	4;3	8;6	25;7;11;2;24
0;577;1;2;5/1/2017;7; ;5;7;11;1;38
0;579;1;2;5/1/2017;5	8;4	6;7;7;10	6666666666667;1;61
0;581;1;2;5/1/2017;7;3	8;5	75;7;11;2;46
0;582;1;2;5/1/2017;6	4;3	2;5	5;7;9	66666666666667;1;63
0;587;1;2;5/1/2017;7;3	8;6	5;7;6	66666666666667;2;56
0;592;1;2;5/1/2017;5	2;2	4;5	75;6	66666666666667;9	66666666666667;1;19
0;595;1;2;5/1/2017;7;3;6	75;5	33333333333333;11;2;14
0;607;1;2;5/1/2017;5	8;4;6;7;10;2;65
0;613;1;2;5/1/2017;6;2;4;5	66666666666667;10;2;23
0;617;1;2;5/1/2017;6	2;3	8;6	25;7;11;2;28
0;620;1;2;5/1/2017;5	4;3;5	5;7;10	3333333333333;1;63
0;622;1;2;5/1/2017;7;4	2;6;7;9	33333333333333;2;35
0;627;1;2;5/1/2017;5	8; ;6	25;5;11;2;46
0;629;1;2;5/1/2017;6	8;1	8;1;7;11;2;54
0;631;1;2;5/1/2017;5;2;6;3	66666666666667;10	3333333333333;2;42
0;641;1;2;5/1/2017;6;3	6;5	75;5	66666666666667;10	3333333333333;2;53
0;649;1;2;5/1/2017;6	6;3;3	25;7;11;2;56
0;663;1;2;5/1/2017;6;4	2;5	5;7;10	6666666666667;2;27
0;668;1;2;5/1/2017;5	4;4	2;5	25;7;10	6666666666667;1;47
0;674;1;2;5/1/2017;7;4;5	75;7;10	6666666666667;2;24
0;677;1;2;5/1/2017;6	4;3	2;5;7;11;2;50
0;685;1;2;5/1/2017;6	6;3	4;5	5;7;11;2;29
0;687;1;2;5/1/2017;7;5;7;7;11;1;69
0;688;1;2;5/1/2017;4	8;2	6;6	5;7;10;2;23
0;692;1;2;5/1/2017;7;3	4;5;7;11;1;41
0;693;1;2;5/1/2017;7;4	8;7;7;11;2;53
0;697;1;2;5/1/2017;6	6;5;6	25;7;10	6666666666667;1;64
0;700;1;2;5/1/2017;7; ;4	75;7;11;1;55
0;701;1;2;5/1/2017;6	4;4	2;6;7;11;1;45
0;705;1;2;5/1/2017;7; ;7;7;11;2;68
0;719;1;2;5/1/2017;7;4	4;6	75;7;11;2;24
0;726;1;2;5/1/2017;6	2;4	2;5	25;7;11;2;23
0;727;1;2;5/1/2017;7;2	6;4;7;11;1;23
0;730;1;2;5/1/2017;5	6;1	6;4	25;7;11;1;30
0;731;1;2;5/1/2017;6	2;3	4;5;7;11;1;32
0;747;1;2;5/1/2017;7;5;4	5;7;10	6666666666667;1;33
0;753;1;2;5/1/2017;6	8;5;7;7;11;1;50
0;756;1;2;5/1/2017;6;3	8;4	75;7;11;1;38
0;760;1;2;5/1/2017;5	4;3	6;5	25;5	66666666666667;8;2;37
0;774;1;2;5/1/2017;5	4;2;4	25;7;11;1;27
0;780;1;2;5/1/2017;7;5;3	5;7;11;2;40
0;782;1;2;5/1/2017;4	8;1	8;4	5;3	66666666666667;4;1;32
0;784;1;2;5/1/2017;7;2	6;5;7;11;1;25
0;788;1;2;5/1/2017;5	8;3	6;6	5;7;8	66666666666667;2;41
0;791;1;2;5/1/2017;6	6;2	6;5	75;7;11;1;33
0;802;1;2;5/1/2017;5	8;2	6;6;7;10;2;37
0;803;1;2;5/1/2017;6	2;4;6	5;7;10	3333333333333;1;65
0;804;1;2;5/1/2017;5	6;1	4;3;7;10	3333333333333;1;33
0;808;1;2;5/1/2017;7;2;4	25;7;11;1;74
0;811;1;2;5/1/2017;6;4	2;4	75;7;9	66666666666667;2;33
0;813;1;2;5/1/2017;7;3;6;7;11;1;70
0;821;1;2;5/1/2017;7;4	2;4	75;7;11;2;68
0;825;1;2;5/1/2017;7;5;7;7;8;1;41
0;828;1;2;5/1/2017;4	2;3	4;2	75;7;9	66666666666667;1;31
0;830;1;2;5/1/2017;7;4	4;7;7;11;1;32
0;836;1;2;5/1/2017;6	8;3	2;6	75;7;10	3333333333333;1;47
0;838;1;2;5/1/2017;6	4;3	4;4	5;7;9;1;61
0;845;1;2;5/1/2017;7;2	2;4	25;7;11;1;74
0;849;1;2;5/1/2017;6	6;4	8;4	25;4	66666666666667;6;1;56
0;851;1;2;5/1/2017;7;4	8;6;4	33333333333333;11;1;62
0;855;1;2;5/1/2017;3	4;2;5;6;7;1;19
0;868;1;2;5/1/2017;7;4	8;7;7;11;2;52
0;869;1;2;5/1/2017;7; ;6	75;7;11;2;56
0;899;1;2;5/1/2017;7;4	4;6;7;9;1;55
0;907;1;2;5/1/2017;7;3	2;7;7;9	66666666666667;2;45
0;958;1;2;5/2/2017;7;5;6;7;10;2;64
0;959;1;2;5/2/2017;7;4	8;5	25;7;10;2;64
0;960;1;2;5/2/2017;5	8;3	6;5	5;4;5;1;17
0;961;1;2;5/2/2017;7;5;7;7;8	33333333333333;1;68
0;962;1;2;5/2/2017;5	8;5;6	75;3;7	66666666666667;2;53
0;963;1;2;5/2/2017;7;3	2;3	25;7;11;2;48
0;964;1;2;5/2/2017;3	6;1;2	75;3;8;2;60
0;965;1;2;5/2/2017;6;4	6;5	5;7;9;1;66
0;966;1;2;5/2/2017;4	8;4	6;7;7;8;2;38
0;967;1;2;5/2/2017;7;3	4;7;7;11;1;72
0;968;1;2;5/2/2017;6	6;3;5;7;11;1;19
0;969;1;2;5/2/2017;7;4	6;4	75;7;11;2;58
0;6;1;1;5/1/2017;5	2;3	6;5;6	33333333333333;7;1;79
0;12;1;1;5/1/2017;4; ;4	5;4	33333333333333;7	33333333333333;1;24
0;13;1;1;5/1/2017;6	2;1	6;1;3;9;1;58
0;16;1;1;5/1/2017;3	4;2	6;4	25;6;4;2;28
0;25;1;1;5/1/2017;5	2;2	2;6;6	33333333333333;6	66666666666667;2;16
0;28;1;1;5/1/2017;5	8;5;5	75;4;11;2;71
0;29;1;1;5/1/2017;5;3	6;3	75;6	33333333333333;9	33333333333333;1;21
0;30;1;1;5/1/2017;5	4;2;5;7;10;1;31
0;33;1;1;5/1/2017;3	8;2	2;4	75;6	66666666666667;5;2;24
0;34;1;1;5/1/2017;4	6;2	8;2	75;5	66666666666667;5	33333333333333;2;41
0;38;1;1;5/1/2017;5	4;2	6;2	25;7;5;1;31
0;44;1;1;5/1/2017;5	6;3	2;6;7;9	33333333333333;2;29
0;46;1;1;5/1/2017;4	8;3;2;6;6;2;50
0;47;1;1;5/1/2017;5	4;2	8;4	75;3;6;1;69
0;49;1;1;5/1/2017;3	2;2	2;2;3	66666666666667;7	66666666666667;1;48
0;50;1;1;5/1/2017;4	6; ;2	5;3;9	33333333333333;2;25
0;52;1;1;5/1/2017;5	2;2;2	5;7;11;2;41
0;57;1;1;5/1/2017;1;1	6;1;4	33333333333333;1;1;70
0;62;1;1;5/1/2017;5	2;2	6;2	75;7;9;2;23
0;64;1;1;5/1/2017;3	6;2;2;3	33333333333333;9;2;48
0;66;1;1;5/1/2017;4;1	2;1	25;3	33333333333333;8;2;30
0;70;1;1;5/1/2017;4;2	4;2	25;5;7	33333333333333;1;32
0;74;1;1;5/1/2017;6	8;2	8;6	25;5;6;1;68
0;82;1;1;5/1/2017;4	4;2	6;3	75;5	33333333333333;8	33333333333333;1;22
0;88;1;1;5/1/2017;5	6;1	4;2	75;6	33333333333333;11;1;29
0;90;1;1;5/1/2017;4	6;4	2;1;4;6	66666666666667;1;49
0;97;1;1;5/1/2017;3	2;1	4;1;5	66666666666667;5	66666666666667;1;57
0;99;1;1;5/1/2017;5	6;3	2;5	75;6;8	66666666666667;2;21
0;100;1;1;5/1/2017;4;2	2;4	25;2	66666666666667;7;2;28
0;105;1;1;5/1/2017;2	6;3;2;4	66666666666667;5	33333333333333;1;79
0;111;1;1;5/1/2017;5	8; ;3	5;4;6;2;39
0;113;1;1;5/1/2017;3;1	8;2	5;7;7	33333333333333;1;67
0;114;1;1;5/1/2017;5	6;4	2;4	25;6	33333333333333;9	66666666666667;1;24
0;117;1;1;5/1/2017;2	8;2	4;2;4	33333333333333;6	66666666666667;1;25
0;119;1;1;5/1/2017;5	6;4	6;4	5;4	66666666666667;6	66666666666667;2;50
0;130;1;1;5/1/2017;4;3	4;5	25;7;10;1;21
0;133;1;1;5/1/2017;4	6;1	2;2;7;8	33333333333333;2;51
0;135;1;1;5/1/2017;5	4;2	6;2	75;6	66666666666667;7	66666666666667;2;21
0;143;1;1;5/1/2017;2	8;2	2;2	75;7;4	33333333333333;2;70
0;144;1;1;5/1/2017;5	6;3	6;1	5;6	33333333333333;10	6666666666667;1;80
0;149;1;1;5/1/2017;5	2;2	8;5	75;7;8;2;57
0;154;1;1;5/1/2017;4	6;3	4;4;6;10;1;20
0;158;1;1;5/1/2017;5	2;3	8;6;3	33333333333333;3	33333333333333;1;22
0;160;1;1;5/1/2017;5;2	4;4	5;6	33333333333333;6	33333333333333;1;25
0;162;1;1;5/1/2017;3;2;3	25;5	33333333333333;9;1;67
0;165;1;1;5/1/2017;6	2;2	6;7;7;6	33333333333333;2;24
0;169;1;1;5/1/2017;5	2;3	4;6	25;7;11;1;34
0;178;1;1;5/1/2017;3	8;1	8;2	75;6	33333333333333;8	66666666666667;2;26
0;185;1;1;5/1/2017;3	6;2;4	25;5	33333333333333;5	33333333333333;2;29
0;187;1;1;5/1/2017;4	4;2	6;4;3	66666666666667;8;2;42
0;195;1;1;5/1/2017;1;1	4;1;6	33333333333333;8;1;45
0;196;1;1;5/1/2017;4	6;2	8;4	25;4;6	33333333333333;1;54
0;211;1;1;5/1/2017;5	2;2	2;2	25;6	33333333333333;9;2;32
0;216;1;1;5/1/2017;3	8;1	8;1;3	33333333333333;5;1;72
0;217;1;1;5/1/2017;3	2;2;3;5;9	66666666666667;2;45
0;230;1;1;5/1/2017;3	4;4;3	25;5	33333333333333;7;1;22
0;235;1;1;5/1/2017;6	2;2	8;4	5;7;6;2;27
0;241;1;1;5/1/2017;6;3	6;4	75;7;11;1;41
0;248;1;1;5/1/2017;1;2	4;3	75;5	33333333333333;6;1;43
0;249;1;1;5/1/2017;3;2	4;3;5;8	33333333333333;1;69
0;261;1;1;5/1/2017;5	2;2	8;4;3	66666666666667;10;2;39
0;263;1;1;5/1/2017;5	2;2	8;4	75;3;6	33333333333333;2;22
0;266;1;1;5/1/2017;4	6;2	6;5	5;5;11;2;60
0;278;1;1;5/1/2017;4	4;3;5;6	33333333333333;10;1;51
0;285;1;1;5/1/2017;1	4;1	6;1	25;3;4	66666666666667;2;80
0;289;1;1;5/1/2017;2	2;1	4;1	5;7;5;1;25
0;306;1;1;5/1/2017;4	8;2;1;4;6;2;68
0;309;1;1;5/1/2017;5	4;4;6;7;11;2;49
0;317;1;1;5/1/2017;5	8;3	2;7;3	33333333333333;11;2;69
0;318;1;1;5/1/2017;5	2;3;5	25;7;9	66666666666667;2;63
0;319;1;1;5/1/2017;4	4;2	4;5	25;7;9;2;46
0;320;1;1;5/1/2017;5; ;2	25;6	66666666666667;7;1;59
0;322;1;1;5/1/2017;1;2	8;4;3;6;2;61
0;326;1;1;5/1/2017;3	8;2	2;4	25;5	33333333333333;9;2;29
0;327;1;1;5/1/2017;1	8;1	2;1;3	66666666666667;8;2;24
0;334;1;1;5/1/2017;6	2;2	8;1;5	66666666666667;5	66666666666667;2;66
0;349;1;1;5/1/2017;6	8;4;4	5;7;8;1;42
0;355;1;1;5/1/2017;5	8;2;3	25;6;8;1;28
0;359;1;1;5/1/2017;3	6;4;7;7;11;2;73
0;373;1;1;5/1/2017;5	2;4	8;6	5;3;5;1;65
0;377;1;1;5/1/2017;4	6; ;2	5;7;1	33333333333333;2;38
0;378;1;1;5/1/2017;3	4;3	4;5	5;4	33333333333333;5;1;35
0;385;1;1;5/1/2017;4	2;2	2;3;4	66666666666667;7	66666666666667;2;23
0;386;1;1;5/1/2017;6;4	4;4	75;7;11;1;56
0;387;1;1;5/1/2017;4	8;2	2;5;6;7;2;30
0;389;1;1;5/1/2017;5	2;4	8;4;6	66666666666667;6	33333333333333;2;55
0;390;1;1;5/1/2017;5;2;5;7;10;2;30
0;399;1;1;5/1/2017;6	6; ;4	25;7;8	33333333333333;1;52
0;400;1;1;5/1/2017;5;3;6;5	33333333333333;6;2;46
0;403;1;1;5/1/2017;5	6;3	8;3	75;3;6	33333333333333;2;21
0;405;1;1;5/1/2017;4	8;2	2;5	5;1;5;1;58
0;406;1;1;5/1/2017;3;2	4;2	25;3	33333333333333;5;1;73
0;410;1;1;5/1/2017;4;2;6	25;7;11;2;29
0;415;1;1;5/1/2017;6	4;3	4;3	25;7;9	66666666666667;1;71
0;425;1;1;5/1/2017;3;1	8;1;3	66666666666667;8	33333333333333;1;31
0;430;1;1;5/1/2017;1	8;2;6;6	33333333333333;9	66666666666667;2;33
0;432;1;1;5/1/2017;7;2	6;6	75;7;11;2;23
0;439;1;1;5/1/2017;4	8;1	8;2	5;6	33333333333333;9;1;41
0;445;1;1;5/1/2017;4	8;3	6;4	5;6	33333333333333;8	66666666666667;1;34
0;450;1;1;5/1/2017;5	2;2	6;3	75;6	33333333333333;6	66666666666667;1;62
0;451;1;1;5/1/2017;5	8;2	2;4	25;7;11;1;73
0;453;1;1;5/1/2017;5	6; ;5;6	66666666666667;7;2;24
0;454;1;1;5/1/2017;2	2;3	6;3	25;4;4	33333333333333;1;18
0;456;1;1;5/1/2017;3	4;2	4;4	5;5	66666666666667;8	66666666666667;2;23
0;459;1;1;5/1/2017;3	8;3;4;4;8;2;44
0;461;1;1;5/1/2017;6;3	8;5;6	33333333333333;9	33333333333333;2;32
0;463;1;1;5/1/2017;5	6;2	2;5	25;7;8	33333333333333;1;21
0;465;1;1;5/1/2017;6	8;3	4;4	25;7;11;2;65
0;466;1;1;5/1/2017;7; ;7;6;6	66666666666667;2;65
0;469;1;1;5/1/2017;3	6;3	2;1	75;4;10;2;54
0;472;1;1;5/1/2017;3	4; ;4;5	33333333333333;7;2;32
0;479;1;1;5/1/2017;6; ;6	25;5;7	33333333333333;1;24
0;480;1;1;5/1/2017;4	4;3;5	5;7;9	33333333333333;2;43
0;483;1;1;5/1/2017;2	2;5;5;6;11;2;16
0;488;1;1;5/1/2017;1	4;1;1	5;5;7;1;36
0;491;1;1;5/1/2017;3	4;2	2;2	75;3;9;2;24
0;496;1;1;5/1/2017;5;2	2;3	5;4	66666666666667;9;2;42
0;514;1;1;5/1/2017;7;4	2;3	5;7;8;2;63
0;515;1;1;5/1/2017;6	4; ;6;7;7;1;26
0;522;1;1;5/1/2017;7;1	2;3	5;7;8	33333333333333;1;67
0;525;1;1;5/1/2017;4	2;3;3	25;4	33333333333333;10;2;38
0;533;1;1;5/1/2017;5	8; ;2	75;5;5	66666666666667;2;49
0;539;1;1;5/1/2017;5	6;2	6;4;4	33333333333333;4;1;20
0;540;1;1;5/1/2017;6	6;2	2;2	75;7;8;2;59
0;543;1;1;5/1/2017;3	2;3;2	75;2	66666666666667;5	33333333333333;1;23
0;544;1;1;5/1/2017;6	8;1	6;3	25;7;10	3333333333333;2;34
0;549;1;1;5/1/2017;4	6;1	2;1;5	33333333333333;7	33333333333333;2;19
0;556;1;1;5/1/2017;5;2	6;3	5;7;9;2;21
0;560;1;1;5/1/2017;7;4	2;1;7;11;2;73
0;564;1;1;5/1/2017;1	6;3	4;5	25;7;7	66666666666667;2;23
0;568;1;1;5/1/2017;7;4	4;6;7;11;2;39
0;569;1;1;5/1/2017;5	2;1	8;1	5;3;9	33333333333333;1;59
0;572;1;1;5/1/2017;4	2;1	6;1;5	66666666666667;8	33333333333333;1;33
0;576;1;1;5/1/2017;6	4;1	4;2	25;7;11;1;49
0;584;1;1;5/1/2017;3	6;2	4;3	75;4;7	66666666666667;2;77
0;585;1;1;5/1/2017;5; ;3	5;6	33333333333333;8	33333333333333;1;27
0;591;1;1;5/1/2017;6	2;3	2;4	5;6	66666666666667;7	66666666666667;2;28
0;593;1;1;5/1/2017;5	2;3	2;4	75;7;11;2;23
0;594;1;1;5/1/2017;1	4;1	6;1	25;4;5	66666666666667;2;66
0;598;1;1;5/1/2017;7;2	4;5	5;7;10;1;53
0;600;1;1;5/1/2017;6;3	6;3	25;7;7;1;56
0;602;1;1;5/1/2017;5;3	8;7;3	66666666666667;11;2;57
0;604;1;1;5/1/2017;1;1;1;1	66666666666667;5	66666666666667;2;53
0;605;1;1;5/1/2017;7;5;4	75;7;8	33333333333333;1;67
0;625;1;1;5/1/2017;6	6;3	6;4	25;7;11;2;36
0;635;1;1;5/1/2017;5	4; ;4	75;5	33333333333333;9	66666666666667;2;47
0;637;1;1;5/1/2017;6;4;6	75;7;10	6666666666667;1;73
0;638;1;1;5/1/2017;6	6;3	6;6;7;11;2;46
0;642;1;1;5/1/2017;5	8;4	2;2	5;7;9	66666666666667;1;55
0;650;1;1;5/1/2017;7;1	6;2	5;7;10;2;56
0;653;1;1;5/1/2017;3	4;3	2;6;7;11;2;59
0;654;1;1;5/1/2017;4;2;4;5	66666666666667;7	66666666666667;1;42
0;662;1;1;5/1/2017;7;3	8;6	5;7;11;1;62
0;664;1;1;5/1/2017;7;3	2;1	25;7;10	6666666666667;1;56
0;665;1;1;5/1/2017;4	8;3;5	25;4;11;1;22
0;678;1;1;5/1/2017;6	2;3;3	75;6	33333333333333;9	33333333333333;1;27
0;682;1;1;5/1/2017;6; ;3	25;7;11;2;35
0;684;1;1;5/1/2017;4	4;2	6;3	75;5	33333333333333;5	33333333333333;1;33
0;686;1;1;5/1/2017;4	6;2	2;2;4	33333333333333;3;1;47
0;690;1;1;5/1/2017;5	2;1;6	25;7;11;1;46
0;691;1;1;5/1/2017;5; ;3	5;5;8	33333333333333;1;50
0;694;1;1;5/1/2017;3	8;2	6;1	75;7;4	66666666666667;1;21
0;695;1;1;5/1/2017;5	6;2;3	25;7;10	3333333333333;1;60
0;696;1;1;5/1/2017;6;2	6;4	75;7;11;1;42
0;698;1;1;5/1/2017;5	2;2	2;5	75;5	66666666666667;8;2;24
0;699;1;1;5/1/2017;4	8;1	2;4;7;11;2;30
0;703;1;1;5/1/2017;4;1	4;7;7;11;1;30
0;722;1;1;5/1/2017;3	8;3;5;3;11;1;27
0;736;1;1;5/1/2017;6;3	8;3	75;6;9;2;58
0;739;1;1;5/1/2017;4	8;2	4;3	75;6;9;1;53
0;748;1;1;5/1/2017;5	6;2	8;4	75;7;10;2;47
0;757;1;1;5/1/2017;5; ;5;3	66666666666667;7	66666666666667;1;26
0;759;1;1;5/1/2017;3	6;1	8;4;4	66666666666667;7	33333333333333;2;60
0;764;1;1;5/1/2017;6	4;3;5	75;7;10;1;31
0;767;1;1;5/1/2017;5	8;4	2;4;7;9;2;56
0;769;1;1;5/1/2017;6;3	4;5	25;7;7;2;37
0;773;1;1;5/1/2017;5	8;2	6;4	75;5	33333333333333;10	6666666666667;1;23
0;775;1;1;5/1/2017;4;1	4;3;6	66666666666667;8;2;42
0;777;1;1;5/1/2017;6	6;1;3	75;6;9	33333333333333;2;39
0;781;1;1;5/1/2017;5	8;4	6;1;5;5	33333333333333;1;18
0;786;1;1;5/1/2017;1	6;1;1;5;11;2;58
0;798;1;1;5/1/2017;7;2	8;4	5;6	66666666666667;8;1;34
0;800;1;1;5/1/2017;6	6;5;6;7;11;1;32
0;806;1;1;5/1/2017;4	6;3	4;3	5;7;10	6666666666667;1;22
0;807;1;1;5/1/2017;3	8;1	2;1	75;7;11;1;27
0;812;1;1;5/1/2017;5	2;4	6;3;7;7	33333333333333;2;22
0;816;1;1;5/1/2017;3	6;2	8;3	25;6;5	66666666666667;2;19
0;832;1;1;5/1/2017;4; ;4	5;5;9	66666666666667;2;33
0;833;1;1;5/1/2017;2	4;2	8;4	25;5	33333333333333;7;2;25
0;834;1;1;5/1/2017;2;1;1	25;6	33333333333333;7;1;53
0;837;1;1;5/1/2017;5;3	6;4	5;5	33333333333333;5	33333333333333;2;29
0;839;1;1;5/1/2017;6	4;5;7;6	33333333333333;7	33333333333333;1;76
0;844;1;1;5/1/2017;6	8; ;6;5	33333333333333;9	33333333333333;1;57
0;846;1;1;5/1/2017;3;2	4;3	25;4	33333333333333;5	66666666666667;2;22
0;848;1;1;5/1/2017;2	6;1	6;1	75;2	33333333333333;6	33333333333333;1;25
0;853;1;1;5/1/2017;5	4;1	8;5;7;9;1;40
0;860;1;1;5/1/2017;5	2;3	2;3	75;6	33333333333333;11;1;69
0;865;1;1;5/1/2017;6	2;2	8;3	5;7;11;2;42
0;867;1;1;5/1/2017;5	6;3;4	75;5	66666666666667;9;2;57
0;879;1;1;5/1/2017;3	4;1	6;5	25;6	33333333333333;8	66666666666667;1;37
0;880;1;1;5/1/2017;3	4;3;2	5;5;7	66666666666667;2;22
0;895;1;1;5/1/2017;5	6; ;5	25;7;11;1;40
0;896;1;1;5/1/2017;4	6;2;5	5;7;11;2;27
0;898;1;1;5/1/2017;5	8;1	2;2	75;7;11;1;31
0;901;1;1;5/1/2017;3;3;1	75;6;5	33333333333333;2;68
0;902;1;1;5/1/2017;1	6;1	8;2	75;6	33333333333333;10	3333333333333;1;31
0;904;1;1;5/1/2017;3	8;2	4;2;7;7;1;23
0;920;1;1;5/1/2017;3	6;4;4;4	33333333333333;5	66666666666667;2;21
0;927;1;1;5/1/2017;6	8;2	2;3	5;7;9;2;32
0;929;1;1;5/1/2017;6	2;3;6;6	33333333333333;11;2;75
0;942;1;1;5/1/2017;5	6;3	6;5	5;7;8	33333333333333;1;24
0;947;1;1;5/1/2017;1;1;1;3;6;2;65
0;953;1;1;5/1/2017;4	6; ;3	25;7;2	66666666666667;2;22
0;955;1;1;5/1/2017;6	8;2	2;2	25;7;10	3333333333333;1;26
0;956;1;1;5/1/2017;5	4; ;2	5;6;9	33333333333333;2;37
0;957;1;1;5/1/2017;5	4;2	6;3	75;4	66666666666667;5;1;21
1;65;1;2;5/1/2017;5	4;4	6;7;7;11;1;68
1;69;1;2;5/1/2017;7;5;6	5;7;11;1;71
1;76;1;2;5/1/2017;7;4	6;6	25;7;11;2;48
1;78;1;2;5/1/2017;7;4;7;7;8;2;52
1;79;1;2;5/1/2017;5	8;5;7;7;11;1;25
1;80;1;2;5/1/2017;6	2;1	8;3	75;7;11;1;60
1;85;1;2;5/1/2017;5	8;2	51042772453431;4	75;6	66666666666667;8;2;32
1;91;1;2;5/1/2017;7;4	6;7;7;11;2;34
1;95;1;2;5/1/2017;7;4	2;5	5;7;11;1;51
1;96;1;2;5/1/2017;7;4	8;3	75;7;11;1;30
1;98;1;2;5/1/2017;4	6;3	6;7;3;5	33333333333333;2;37
1;103;1;2;5/1/2017;5;4;6;7;8	66666666666667;1;41
1;107;1;2;5/1/2017;7;3	8;7;7;11;2;57
1;108;1;2;5/1/2017;6	6;2	6;5	25;6	33333333333333;10;1;27
1;132;1;2;5/1/2017;6	6;2	6;5;6	33333333333333;10;1;53
1;137;1;2;5/1/2017;3;3	4;3	5;3	33333333333333;6;2;36
1;139;1;2;5/1/2017;7;4	6;7;7;11;1;65
1;140;1;2;5/1/2017;5	8;3	8;7;7;8;1;42
1;145;1;2;5/1/2017;6	4;2	8;6	25;7;11;2;42
1;148;1;2;5/1/2017;7;5;7;7;10	3333333333333;1;58
1;155;1;2;5/1/2017;7;3	68944260959772;7;7;10	6666666666667;2;50
1;161;1;2;5/1/2017;7;3	6;6	75;7;11;2;44
1;163;1;2;5/1/2017;3	4;3	6;4;6;7	33333333333333;1;20
1;164;1;2;5/1/2017;6;2	4;3	5;3	33333333333333;11;2;37
1;166;1;2;5/1/2017;5	8;3	6;5	5;7;11;2;65
1;167;1;2;5/1/2017;6	6;3	4;7;7;4	33333333333333;1;31
1;168;1;2;5/1/2017;7;3	4;7;7;11;1;64
1;170;1;2;5/1/2017;6	6;3;5;7;6	66666666666667;1;23
1;171;1;2;5/1/2017;5	8;4	6;7;7;10	6666666666667;2;61
1;175;1;2;5/1/2017;7;4;5	75;6	66666666666667;10	6666666666667;2;24
1;176;1;2;5/1/2017;7;4	6;4	5;3	33333333333333;11;2;60
1;180;1;2;5/1/2017;5	8;4;3	5;6	33333333333333;6	33333333333333;1;41
1;191;1;2;5/1/2017;6	8;2	8;5	5;6	66666666666667;9;2;37
1;199;1;2;5/1/2017;7;2	6;7;5;11;1;61
1;206;1;2;5/1/2017;5	8;4;4	75;5;11;1;70
1;210;1;2;5/1/2017;7;3	4;4	5;7;11;1;53
1;222;1;2;5/1/2017;6	6;3;5	25;6	66666666666667;10	6666666666667;1;28
1;225;1;2;5/1/2017;6	2;4	6;1	25;7;11;2;26
1;229;1;2;5/1/2017;7;3	8;5	75;7;11;2;33
1;233;1;2;5/1/2017;5	6;3	9931532805371;4	5;7;10;2;40
1;237;1;2;5/1/2017;6	4;2	4;3;7;11;1;60
1;239;1;2;5/1/2017;7;3	2;5	5;7;11;1;62
1;242;1;2;5/1/2017;6;2;6	25;7;7	33333333333333;2;53
1;247;1;2;5/1/2017;6	6;2	6;3	25;7;9	33333333333333;1;73
1;251;1;2;5/1/2017;5	8;3;4;3;6;1;25
1;255;1;2;5/1/2017;5	4;5;5;7;10	3333333333333;2;60
1;258;1;2;5/1/2017;7;2	4;5	75;7;11;2;26
1;262;1;2;5/1/2017;6	2;3	4;5;7;9;1;43
1;269;1;2;5/1/2017;6	6;1	8;3	25;7;7;1;61
1;272;1;2;5/1/2017;5;2;3;3	33333333333333;4	33333333333333;1;33
1;273;1;2;5/1/2017;7;3	6;5	5;7;10	6666666666667;2;67
1;282;1;2;5/1/2017;6	6;2	8;3	75;6	33333333333333;11;1;60
1;286;1;2;5/1/2017;7;5;6;7;7	33333333333333;1;53
1;294;1;2;5/1/2017;6	2;4;5	5;6	66666666666667;9	33333333333333;2;28
1;295;1;2;5/1/2017;5	2;2	4;4	5;7;11;2;37
1;298;1;2;5/1/2017;5	8;4	2;7;7;8	66666666666667;2;62
1;303;1;2;5/1/2017;7;3	6;3;7;9	66666666666667;1;22
1;307;1;2;5/1/2017;5	8;3	59040095057159;6;7;11;1;51
1;314;1;2;5/1/2017;7;2	2;5	5;7;11;2;61
1;323;1;2;5/1/2017;7;3	4;5;7;11;2;58
1;325;1;2;5/1/2017;6	8;2	4;3;7;9	66666666666667;2;49
1;328;1;2;5/1/2017;6;4	4;5;6	66666666666667;10	3333333333333;1;36
1;330;1;2;5/1/2017;5	8;2	4;5	75;5	66666666666667;10;1;29
1;335;1;2;5/1/2017;6;2	8;6	5;7;10	3333333333333;2;65
1;339;1;2;5/1/2017;6	4;4	2;6	25;7;11;1;61
1;346;1;2;5/1/2017;7;3	2;6	5;7;11;1;60
1;364;1;2;5/1/2017;6	4;4;4	25;7;11;1;66
1;368;1;2;5/1/2017;6	4;2	4;4	25;7;9	66666666666667;2;38
1;374;1;2;5/1/2017;5	6;3	56895281525029;3	5;7;8	33333333333333;2;49
1;379;1;2;5/1/2017;6	8;4	4;6	25;7;11;1;62
1;380;1;2;5/1/2017;6	8;5;7;7;11;2;36
1;383;1;2;5/1/2017;5	4;3	6;5;3	33333333333333;10	6666666666667;2;73
1;393;1;2;5/1/2017;7;3	4;5	75;7;11;2;50
1;395;1;2;5/1/2017;7;2	8;3	75;7;11;2;28
1;402;1;2;5/1/2017;6;2	8;6	25;6	33333333333333;9	66666666666667;2;17
1;409;1;2;5/1/2017;6	4;1	8;6	5;7;11;1;49
1;418;1;2;5/1/2017;6	2;2	6;2	5;6	33333333333333;11;2;30
1;419;1;2;5/1/2017;6	4;1	9787853456264;2	75;7;9	66666666666667;1;30
1;424;1;2;5/1/2017;6;3	6;4	25;6	33333333333333;11;1;21
1;426;1;2;5/1/2017;7;3;3	25;7;8	66666666666667;1;26
1;429;1;2;5/1/2017;6	8;3	2;6	5;7;11;2;58
1;433;1;2;5/1/2017;5	8;4	8;4;6	33333333333333;9	66666666666667;1;22
1;436;1;2;5/1/2017;6	4;4;2	25;7;8	33333333333333;2;28
1;437;1;2;5/1/2017;5;2;3;5	33333333333333;9	33333333333333;2;36
1;438;1;2;5/1/2017;6	8;2	8;4	5;4	33333333333333;7	33333333333333;1;24
1;442;1;2;5/1/2017;4	6;3	2;6	25;4	33333333333333;11;1;32
1;444;1;2;5/1/2017;5	6;4	6;6	25;5;7	66666666666667;2;28
1;448;1;2;5/1/2017;5	8;2	8;4;6;8	33333333333333;2;19
1;449;1;2;5/1/2017;6	2;4	2;4	25;6;8;1;24
1;460;1;2;5/1/2017;6	8;2;5	25;6	33333333333333;11;2;35
1;462;1;2;5/1/2017;7;4	6;5	75;7;11;1;35
1;464;1;2;5/1/2017;7;4;4	75;7;11;2;65
1;473;1;2;5/1/2017;6;3	2;3	75;7;9;1;51
1;476;1;2;5/1/2017;6	4;1	8;7;7;11;1;30
1;478;1;2;5/1/2017;7;3	7205627969499;6	75;3;11;1;53
1;481;1;2;5/1/2017;7;4;7;6	66666666666667;10	3333333333333;2;60
1;482;1;2;5/1/2017;6	4;3	6;5	75;7;9	66666666666667;1;24
1;485;1;2;5/1/2017;4	8;2	2;5	25;6	33333333333333;10	3333333333333;1;66
1;490;1;2;5/1/2017;5	6;2	2;5	25;7;9;2;37
1;492;1;2;5/1/2017;7;4	6;6	75;7;11;1;30
1;495;1;2;5/1/2017;7;4	4;6	75;7;10	3333333333333;1;55
1;497;1;2;5/1/2017;7;5;7;7;11;2;71
1;500;1;2;5/1/2017;5	8;4;5;6	66666666666667;10	3333333333333;1;25
1;504;1;2;5/1/2017;5	8;4	6;7;7;8;2;43
1;506;1;2;5/1/2017;5	6;2	4;5;6;11;2;23
1;516;1;2;5/1/2017;5	8;2	6;4	75;6	33333333333333;8;1;52
1;519;1;2;5/1/2017;6	2;3	2;5	75;6	33333333333333;10;1;26
1;528;1;2;5/1/2017;5	6;2	2;4	25;5	33333333333333;9	66666666666667;1;48
1;537;1;2;5/1/2017;5	6;4;4;7;9;1;28
1;541;1;2;5/1/2017;5	8;2	8;6;7;11;1;32
1;548;1;2;5/1/2017;2	8;1	6;2	25;7;10	3333333333333;2;22
1;554;1;2;5/1/2017;6	6;2	8;4	75;7;8	66666666666667;2;42
1;563;1;2;5/1/2017;7;4	4;7;7;11;1;35
1;573;1;2;5/1/2017;6	4;3	8;6	25;7;11;2;24
1;577;1;2;5/1/2017;7;2	43246915042376;5;7;11;1;38
1;579;1;2;5/1/2017;5	8;4	6;7;7;10	6666666666667;1;61
1;581;1;2;5/1/2017;7;3	8;5	75;7;11;2;46
1;582;1;2;5/1/2017;6	4;3	2;5	5;7;9	66666666666667;1;63
1;587;1;2;5/1/2017;7;3	8;6	5;7;6	66666666666667;2;56
1;592;1;2;5/1/2017;5	2;2	4;5	75;6	66666666666667;9	66666666666667;1;19
1;595;1;2;5/1/2017;7;3;6	75;5	33333333333333;11;2;14
1;607;1;2;5/1/2017;5	8;4;6;7;10;2;65
1;613;1;2;5/1/2017;6;2;4;5	66666666666667;10;2;23
1;617;1;2;5/1/2017;6	2;3	8;6	25;7;11;2;28
1;620;1;2;5/1/2017;5	4;3;5	5;7;10	3333333333333;1;63
1;622;1;2;5/1/2017;7;4	2;6;7;9	33333333333333;2;35
1;627;1;2;5/1/2017;5	8;2	24100498185326;6	25;5;11;2;46
1;629;1;2;5/1/2017;6	8;1	8;1;7;11;2;54
1;631;1;2;5/1/2017;5;2;6;3	66666666666667;10	3333333333333;2;42
1;641;1;2;5/1/2017;6;3	6;5	75;5	66666666666667;10	3333333333333;2;53
1;649;1;2;5/1/2017;6	6;3;3	25;7;11;2;56
1;663;1;2;5/1/2017;6;4	2;5	5;7;10	6666666666667;2;27
1;668;1;2;5/1/2017;5	4;4	2;5	25;7;10	6666666666667;1;47
1;674;1;2;5/1/2017;7;4;5	75;7;10	6666666666667;2;24
1;677;1;2;5/1/2017;6	4;3	2;5;7;11;2;50
1;685;1;2;5/1/2017;6	6;3	4;5	5;7;11;2;29
1;687;1;2;5/1/2017;7;5;7;7;11;1;69
1;688;1;2;5/1/2017;4	8;2	6;6	5;7;10;2;23
1;692;1;2;5/1/2017;7;3	4;5;7;11;1;41
1;693;1;2;5/1/2017;7;4	8;7;7;11;2;53
1;697;1;2;5/1/2017;6	6;5;6	25;7;10	6666666666667;1;64
1;700;1;2;5/1/2017;7;4	94843130504461;4	75;7;11;1;55
1;701;1;2;5/1/2017;6	4;4	2;6;7;11;1;45
1;705;1;2;5/1/2017;7;3	69429579721575;7;7;11;2;68
1;719;1;2;5/1/2017;7;4	4;6	75;7;11;2;24
1;726;1;2;5/1/2017;6	2;4	2;5	25;7;11;2;23
1;727;1;2;5/1/2017;7;2	6;4;7;11;1;23
1;730;1;2;5/1/2017;5	6;1	6;4	25;7;11;1;30
1;731;1;2;5/1/2017;6	2;3	4;5;7;11;1;32
1;747;1;2;5/1/2017;7;5;4	5;7;10	6666666666667;1;33
1;753;1;2;5/1/2017;6	8;5;7;7;11;1;50
1;756;1;2;5/1/2017;6;3	8;4	75;7;11;1;38
1;760;1;2;5/1/2017;5	4;3	6;5	25;5	66666666666667;8;2;37
1;774;1;2;5/1/2017;5	4;2;4	25;7;11;1;27
1;780;1;2;5/1/2017;7;5;3	5;7;11;2;40
1;782;1;2;5/1/2017;4	8;1	8;4	5;3	66666666666667;4;1;32
1;784;1;2;5/1/2017;7;2	6;5;7;11;1;25
1;788;1;2;5/1/2017;5	8;3	6;6	5;7;8	66666666666667;2;41
1;791;1;2;5/1/2017;6	6;2	6;5	75;7;11;1;33
1;802;1;2;5/1/2017;5	8;2	6;6;7;10;2;37
1;803;1;2;5/1/2017;6	2;4;6	5;7;10	3333333333333;1;65
1;804;1;2;5/1/2017;5	6;1	4;3;7;10	3333333333333;1;33
1;808;1;2;5/1/2017;7;2;4	25;7;11;1;74
1;811;1;2;5/1/2017;6;4	2;4	75;7;9	66666666666667;2;33
1;813;1;2;5/1/2017;7;3;6;7;11;1;70
1;821;1;2;5/1/2017;7;4	2;4	75;7;11;2;68
1;825;1;2;5/1/2017;7;5;7;7;8;1;41
1;828;1;2;5/1/2017;4	2;3	4;2	75;7;9	66666666666667;1;31
1;830;1;2;5/1/2017;7;4	4;7;7;11;1;32
1;836;1;2;5/1/2017;6	8;3	2;6	75;7;10	3333333333333;1;47
1;838;1;2;5/1/2017;6	4;3	4;4	5;7;9;1;61
1;845;1;2;5/1/2017;7;2	2;4	25;7;11;1;74
1;849;1;2;5/1/2017;6	6;4	8;4	25;4	66666666666667;6;1;56
1;851;1;2;5/1/2017;7;4	8;6;4	33333333333333;11;1;62
1;855;1;2;5/1/2017;3	4;2;5;6;7;1;19
1;868;1;2;5/1/2017;7;4	8;7;7;11;2;52
1;869;1;2;5/1/2017;7;3	4424130597833;6	75;7;11;2;56
1;899;1;2;5/1/2017;7;4	4;6;7;9;1;55
1;907;1;2;5/1/2017;7;3	2;7;7;9	66666666666667;2;45
1;958;1;2;5/2/2017;7;5;6;7;10;2;64
1;959;1;2;5/2/2017;7;4	8;5	25;7;10;2;64
1;960;1;2;5/2/2017;5	8;3	6;5	5;4;5;1;17
1;961;1;2;5/2/2017;7;5;7;7;8	33333333333333;1;68
1;962;1;2;5/2/2017;5	8;5;6	75;3;7	66666666666667;2;53
1;963;1;2;5/2/2017;7;3	2;3	25;7;11;2;48
1;964;1;2;5/2/2017;3	6;1;2	75;3;8;2;60
1;965;1;2;5/2/2017;6;4	6;5	5;7;9;1;66
1;966;1;2;5/2/2017;4	8;4	6;7;7;8;2;38
1;967;1;2;5/2/2017;7;3	4;7;7;11;1;72
1;968;1;2;5/2/2017;6	6;3;5;7;11;1;19
1;969;1;2;5/2/2017;7;4	6;4	75;7;11;2;58
1;6;1;1;5/1/2017;5	2;3	6;5;6	33333333333333;7;1;79
1;12;1;1;5/1/2017;4;3	67828401163053;4	5;4	33333333333333;7	33333333333333;1;24
1;13;1;1;5/1/2017;6	2;1	6;1;3;9;1;58
1;16;1;1;5/1/2017;3	4;2	6;4	25;6;4;2;28
1;25;1;1;5/1/2017;5	2;2	2;6;6	33333333333333;6	66666666666667;2;16
1;28;1;1;5/1/2017;5	8;5;5	75;4;11;2;71
1;29;1;1;5/1/2017;5;3	6;3	75;6	33333333333333;9	33333333333333;1;21
1;30;1;1;5/1/2017;5	4;2;5;7;10;1;31
1;33;1;1;5/1/2017;3	8;2	2;4	75;6	66666666666667;5;2;24
1;34;1;1;5/1/2017;4	6;2	8;2	75;5	66666666666667;5	33333333333333;2;41
1;38;1;1;5/1/2017;5	4;2	6;2	25;7;5;1;31
1;44;1;1;5/1/2017;5	6;3	2;6;7;9	33333333333333;2;29
1;46;1;1;5/1/2017;4	8;3;2;6;6;2;50
1;47;1;1;5/1/2017;5	4;2	8;4	75;3;6;1;69
1;49;1;1;5/1/2017;3	2;2	2;2;3	66666666666667;7	66666666666667;1;48
1;50;1;1;5/1/2017;4	6;2	82759411913227;2	5;3;9	33333333333333;2;25
1;52;1;1;5/1/2017;5	2;2;2	5;7;11;2;41
1;57;1;1;5/1/2017;1;1	6;1;4	33333333333333;1;1;70
1;62;1;1;5/1/2017;5	2;2	6;2	75;7;9;2;23
1;64;1;1;5/1/2017;3	6;2;2;3	33333333333333;9;2;48
1;66;1;1;5/1/2017;4;1	2;1	25;3	33333333333333;8;2;30
1;70;1;1;5/1/2017;4;2	4;2	25;5;7	33333333333333;1;32
1;74;1;1;5/1/2017;6	8;2	8;6	25;5;6;1;68
1;82;1;1;5/1/2017;4	4;2	6;3	75;5	33333333333333;8	33333333333333;1;22
1;88;1;1;5/1/2017;5	6;1	4;2	75;6	33333333333333;11;1;29
1;90;1;1;5/1/2017;4	6;4	2;1;4;6	66666666666667;1;49
1;97;1;1;5/1/2017;3	2;1	4;1;5	66666666666667;5	66666666666667;1;57
1;99;1;1;5/1/2017;5	6;3	2;5	75;6;8	66666666666667;2;21
1;100;1;1;5/1/2017;4;2	2;4	25;2	66666666666667;7;2;28
1;105;1;1;5/1/2017;2	6;3;2;4	66666666666667;5	33333333333333;1;79
1;111;1;1;5/1/2017;5	8;2	6781219916348;3	5;4;6;2;39
1;113;1;1;5/1/2017;3;1	8;2	5;7;7	33333333333333;1;67
1;114;1;1;5/1/2017;5	6;4	2;4	25;6	33333333333333;9	66666666666667;1;24
1;117;1;1;5/1/2017;2	8;2	4;2;4	33333333333333;6	66666666666667;1;25
1;119;1;1;5/1/2017;5	6;4	6;4	5;4	66666666666667;6	66666666666667;2;50
1;130;1;1;5/1/2017;4;3	4;5	25;7;10;1;21
1;133;1;1;5/1/2017;4	6;1	2;2;7;8	33333333333333;2;51
1;135;1;1;5/1/2017;5	4;2	6;2	75;6	66666666666667;7	66666666666667;2;21
1;143;1;1;5/1/2017;2	8;2	2;2	75;7;4	33333333333333;2;70
1;144;1;1;5/1/2017;5	6;3	6;1	5;6	33333333333333;10	6666666666667;1;80
1;149;1;1;5/1/2017;5	2;2	8;5	75;7;8;2;57
1;154;1;1;5/1/2017;4	6;3	4;4;6;10;1;20
1;158;1;1;5/1/2017;5	2;3	8;6;3	33333333333333;3	33333333333333;1;22
1;160;1;1;5/1/2017;5;2	4;4	5;6	33333333333333;6	33333333333333;1;25
1;162;1;1;5/1/2017;3;2;3	25;5	33333333333333;9;1;67
1;165;1;1;5/1/2017;6	2;2	6;7;7;6	33333333333333;2;24
1;169;1;1;5/1/2017;5	2;3	4;6	25;7;11;1;34
1;178;1;1;5/1/2017;3	8;1	8;2	75;6	33333333333333;8	66666666666667;2;26
1;185;1;1;5/1/2017;3	6;2;4	25;5	33333333333333;5	33333333333333;2;29
1;187;1;1;5/1/2017;4	4;2	6;4;3	66666666666667;8;2;42
1;195;1;1;5/1/2017;1;1	4;1;6	33333333333333;8;1;45
1;196;1;1;5/1/2017;4	6;2	8;4	25;4;6	33333333333333;1;54
1;211;1;1;5/1/2017;5	2;2	2;2	25;6	33333333333333;9;2;32
1;216;1;1;5/1/2017;3	8;1	8;1;3	33333333333333;5;1;72
1;217;1;1;5/1/2017;3	2;2;3;5;9	66666666666667;2;45
1;230;1;1;5/1/2017;3	4;4;3	25;5	33333333333333;7;1;22
1;235;1;1;5/1/2017;6	2;2	8;4	5;7;6;2;27
1;241;1;1;5/1/2017;6;3	6;4	75;7;11;1;41
1;248;1;1;5/1/2017;1;2	4;3	75;5	33333333333333;6;1;43
1;249;1;1;5/1/2017;3;2	4;3;5;8	33333333333333;1;69
1;261;1;1;5/1/2017;5	2;2	8;4;3	66666666666667;10;2;39
1;263;1;1;5/1/2017;5	2;2	8;4	75;3;6	33333333333333;2;22
1;266;1;1;5/1/2017;4	6;2	6;5	5;5;11;2;60
1;278;1;1;5/1/2017;4	4;3;5;6	33333333333333;10;1;51
1;285;1;1;5/1/2017;1	4;1	6;1	25;3;4	66666666666667;2;80
1;289;1;1;5/1/2017;2	2;1	4;1	5;7;5;1;25
1;306;1;1;5/1/2017;4	8;2;1;4;6;2;68
1;309;1;1;5/1/2017;5	4;4;6;7;11;2;49
1;317;1;1;5/1/2017;5	8;3	2;7;3	33333333333333;11;2;69
1;318;1;1;5/1/2017;5	2;3;5	25;7;9	66666666666667;2;63
1;319;1;1;5/1/2017;4	4;2	4;5	25;7;9;2;46
1;320;1;1;5/1/2017;5;3	11833963418351;2	25;6	66666666666667;7;1;59
1;322;1;1;5/1/2017;1;2	8;4;3;6;2;61
1;326;1;1;5/1/2017;3	8;2	2;4	25;5	33333333333333;9;2;29
1;327;1;1;5/1/2017;1	8;1	2;1;3	66666666666667;8;2;24
1;334;1;1;5/1/2017;6	2;2	8;1;5	66666666666667;5	66666666666667;2;66
1;349;1;1;5/1/2017;6	8;4;4	5;7;8;1;42
1;355;1;1;5/1/2017;5	8;2;3	25;6;8;1;28
1;359;1;1;5/1/2017;3	6;4;7;7;11;2;73
1;373;1;1;5/1/2017;5	2;4	8;6	5;3;5;1;65
1;377;1;1;5/1/2017;4	6;2	44339075909452;2	5;7;1	33333333333333;2;38
1;378;1;1;5/1/2017;3	4;3	4;5	5;4	33333333333333;5;1;35
1;385;1;1;5/1/2017;4	2;2	2;3;4	66666666666667;7	66666666666667;2;23
1;386;1;1;5/1/2017;6;4	4;4	75;7;11;1;56
1;387;1;1;5/1/2017;4	8;2	2;5;6;7;2;30
1;389;1;1;5/1/2017;5	2;4	8;4;6	66666666666667;6	33333333333333;2;55
1;390;1;1;5/1/2017;5;2;5;7;10;2;30
1;399;1;1;5/1/2017;6	6;2	92572431508081;4	25;7;8	33333333333333;1;52
1;400;1;1;5/1/2017;5;3;6;5	33333333333333;6;2;46
1;403;1;1;5/1/2017;5	6;3	8;3	75;3;6	33333333333333;2;21
1;405;1;1;5/1/2017;4	8;2	2;5	5;1;5;1;58
1;406;1;1;5/1/2017;3;2	4;2	25;3	33333333333333;5;1;73
1;410;1;1;5/1/2017;4;2;6	25;7;11;2;29
1;415;1;1;5/1/2017;6	4;3	4;3	25;7;9	66666666666667;1;71
1;425;1;1;5/1/2017;3;1	8;1;3	66666666666667;8	33333333333333;1;31
1;430;1;1;5/1/2017;1	8;2;6;6	33333333333333;9	66666666666667;2;33
1;432;1;1;5/1/2017;7;2	6;6	75;7;11;2;23
1;439;1;1;5/1/2017;4	8;1	8;2	5;6	33333333333333;9;1;41
1;445;1;1;5/1/2017;4	8;3	6;4	5;6	33333333333333;8	66666666666667;1;34
1;450;1;1;5/1/2017;5	2;2	6;3	75;6	33333333333333;6	66666666666667;1;62
1;451;1;1;5/1/2017;5	8;2	2;4	25;7;11;1;73
1;453;1;1;5/1/2017;5	6;1	87090647305981;5;6	66666666666667;7;2;24
1;454;1;1;5/1/2017;2	2;3	6;3	25;4;4	33333333333333;1;18
1;456;1;1;5/1/2017;3	4;2	4;4	5;5	66666666666667;8	66666666666667;2;23
1;459;1;1;5/1/2017;3	8;3;4;4;8;2;44
1;461;1;1;5/1/2017;6;3	8;5;6	33333333333333;9	33333333333333;2;32
1;463;1;1;5/1/2017;5	6;2	2;5	25;7;8	33333333333333;1;21
1;465;1;1;5/1/2017;6	8;3	4;4	25;7;11;2;65
1;466;1;1;5/1/2017;7;3	46896483470447;7;6;6	66666666666667;2;65
1;469;1;1;5/1/2017;3	6;3	2;1	75;4;10;2;54
1;472;1;1;5/1/2017;3	4;2	71616522574738;4;5	33333333333333;7;2;32
1;479;1;1;5/1/2017;6;2	25306144168083;6	25;5;7	33333333333333;1;24
1;480;1;1;5/1/2017;4	4;3;5	5;7;9	33333333333333;2;43
1;483;1;1;5/1/2017;2	2;5;5;6;11;2;16
1;488;1;1;5/1/2017;1	4;1;1	5;5;7;1;36
1;491;1;1;5/1/2017;3	4;2	2;2	75;3;9;2;24
1;496;1;1;5/1/2017;5;2	2;3	5;4	66666666666667;9;2;42
1;514;1;1;5/1/2017;7;4	2;3	5;7;8;2;63
1;515;1;1;5/1/2017;6	4;3	04554067149083;6;7;7;1;26
1;522;1;1;5/1/2017;7;1	2;3	5;7;8	33333333333333;1;67
1;525;1;1;5/1/2017;4	2;3;3	25;4	33333333333333;10;2;38
1;533;1;1;5/1/2017;5	8;2	86378281493906;2	75;5;5	66666666666667;2;49
1;539;1;1;5/1/2017;5	6;2	6;4;4	33333333333333;4;1;20
1;540;1;1;5/1/2017;6	6;2	2;2	75;7;8;2;59
1;543;1;1;5/1/2017;3	2;3;2	75;2	66666666666667;5	33333333333333;1;23
1;544;1;1;5/1/2017;6	8;1	6;3	25;7;10	3333333333333;2;34
1;549;1;1;5/1/2017;4	6;1	2;1;5	33333333333333;7	33333333333333;2;19
1;556;1;1;5/1/2017;5;2	6;3	5;7;9;2;21
1;560;1;1;5/1/2017;7;4	2;1;7;11;2;73
1;564;1;1;5/1/2017;1	6;3	4;5	25;7;7	66666666666667;2;23
1;568;1;1;5/1/2017;7;4	4;6;7;11;2;39
1;569;1;1;5/1/2017;5	2;1	8;1	5;3;9	33333333333333;1;59
1;572;1;1;5/1/2017;4	2;1	6;1;5	66666666666667;8	33333333333333;1;33
1;576;1;1;5/1/2017;6	4;1	4;2	25;7;11;1;49
1;584;1;1;5/1/2017;3	6;2	4;3	75;4;7	66666666666667;2;77
1;585;1;1;5/1/2017;5;3	7713709965741;3	5;6	33333333333333;8	33333333333333;1;27
1;591;1;1;5/1/2017;6	2;3	2;4	5;6	66666666666667;7	66666666666667;2;28
1;593;1;1;5/1/2017;5	2;3	2;4	75;7;11;2;23
1;594;1;1;5/1/2017;1	4;1	6;1	25;4;5	66666666666667;2;66
1;598;1;1;5/1/2017;7;2	4;5	5;7;10;1;53
1;600;1;1;5/1/2017;6;3	6;3	25;7;7;1;56
1;602;1;1;5/1/2017;5;3	8;7;3	66666666666667;11;2;57
1;604;1;1;5/1/2017;1;1;1;1	66666666666667;5	66666666666667;2;53
1;605;1;1;5/1/2017;7;5;4	75;7;8	33333333333333;1;67
1;625;1;1;5/1/2017;6	6;3	6;4	25;7;11;2;36
1;635;1;1;5/1/2017;5	4;2	72466646221454;4	75;5	33333333333333;9	66666666666667;2;47
1;637;1;1;5/1/2017;6;4;6	75;7;10	6666666666667;1;73
1;638;1;1;5/1/2017;6	6;3	6;6;7;11;2;46
1;642;1;1;5/1/2017;5	8;4	2;2	5;7;9	66666666666667;1;55
1;650;1;1;5/1/2017;7;1	6;2	5;7;10;2;56
1;653;1;1;5/1/2017;3	4;3	2;6;7;11;2;59
1;654;1;1;5/1/2017;4;2;4;5	66666666666667;7	66666666666667;1;42
1;662;1;1;5/1/2017;7;3	8;6	5;7;11;1;62
1;664;1;1;5/1/2017;7;3	2;1	25;7;10	6666666666667;1;56
1;665;1;1;5/1/2017;4	8;3;5	25;4;11;1;22
1;678;1;1;5/1/2017;6	2;3;3	75;6	33333333333333;9	33333333333333;1;27
1;682;1;1;5/1/2017;6;2	25797251243377;3	25;7;11;2;35
1;684;1;1;5/1/2017;4	4;2	6;3	75;5	33333333333333;5	33333333333333;1;33
1;686;1;1;5/1/2017;4	6;2	2;2;4	33333333333333;3;1;47
1;690;1;1;5/1/2017;5	2;1;6	25;7;11;1;46
1;691;1;1;5/1/2017;5;2	24209997868918;3	5;5;8	33333333333333;1;50
1;694;1;1;5/1/2017;3	8;2	6;1	75;7;4	66666666666667;1;21
1;695;1;1;5/1/2017;5	6;2;3	25;7;10	3333333333333;1;60
1;696;1;1;5/1/2017;6;2	6;4	75;7;11;1;42
1;698;1;1;5/1/2017;5	2;2	2;5	75;5	66666666666667;8;2;24
1;699;1;1;5/1/2017;4	8;1	2;4;7;11;2;30
1;703;1;1;5/1/2017;4;1	4;7;7;11;1;30
1;722;1;1;5/1/2017;3	8;3;5;3;11;1;27
1;736;1;1;5/1/2017;6;3	8;3	75;6;9;2;58
1;739;1;1;5/1/2017;4	8;2	4;3	75;6;9;1;53
1;748;1;1;5/1/2017;5	6;2	8;4	75;7;10;2;47
1;757;1;1;5/1/2017;5;2	20970197521334;5;3	66666666666667;7	66666666666667;1;26
1;759;1;1;5/1/2017;3	6;1	8;4;4	66666666666667;7	33333333333333;2;60
1;764;1;1;5/1/2017;6	4;3;5	75;7;10;1;31
1;767;1;1;5/1/2017;5	8;4	2;4;7;9;2;56
1;769;1;1;5/1/2017;6;3	4;5	25;7;7;2;37
1;773;1;1;5/1/2017;5	8;2	6;4	75;5	33333333333333;10	6666666666667;1;23
1;775;1;1;5/1/2017;4;1	4;3;6	66666666666667;8;2;42
1;777;1;1;5/1/2017;6	6;1;3	75;6;9	33333333333333;2;39
1;781;1;1;5/1/2017;5	8;4	6;1;5;5	33333333333333;1;18
1;786;1;1;5/1/2017;1	6;1;1;5;11;2;58
1;798;1;1;5/1/2017;7;2	8;4	5;6	66666666666667;8;1;34
1;800;1;1;5/1/2017;6	6;5;6;7;11;1;32
1;806;1;1;5/1/2017;4	6;3	4;3	5;7;10	6666666666667;1;22
1;807;1;1;5/1/2017;3	8;1	2;1	75;7;11;1;27
1;812;1;1;5/1/2017;5	2;4	6;3;7;7	33333333333333;2;22
1;816;1;1;5/1/2017;3	6;2	8;3	25;6;5	66666666666667;2;19
1;832;1;1;5/1/2017;4;3	12614519831406;4	5;5;9	66666666666667;2;33
1;833;1;1;5/1/2017;2	4;2	8;4	25;5	33333333333333;7;2;25
1;834;1;1;5/1/2017;2;1;1	25;6	33333333333333;7;1;53
1;837;1;1;5/1/2017;5;3	6;4	5;5	33333333333333;5	33333333333333;2;29
1;839;1;1;5/1/2017;6	4;5;7;6	33333333333333;7	33333333333333;1;76
1;844;1;1;5/1/2017;6	8;1	97479908042252;6;5	33333333333333;9	33333333333333;1;57
1;846;1;1;5/1/2017;3;2	4;3	25;4	33333333333333;5	66666666666667;2;22
1;848;1;1;5/1/2017;2	6;1	6;1	75;2	33333333333333;6	33333333333333;1;25
1;853;1;1;5/1/2017;5	4;1	8;5;7;9;1;40
1;860;1;1;5/1/2017;5	2;3	2;3	75;6	33333333333333;11;1;69
1;865;1;1;5/1/2017;6	2;2	8;3	5;7;11;2;42
1;867;1;1;5/1/2017;5	6;3;4	75;5	66666666666667;9;2;57
1;879;1;1;5/1/2017;3	4;1	6;5	25;6	33333333333333;8	66666666666667;1;37
1;880;1;1;5/1/2017;3	4;3;2	5;5;7	66666666666667;2;22
1;895;1;1;5/1/2017;5	6;3	80217666332452;5	25;7;11;1;40
1;896;1;1;5/1/2017;4	6;2;5	5;7;11;2;27
1;898;1;1;5/1/2017;5	8;1	2;2	75;7;11;1;31
1;901;1;1;5/1/2017;3;3;1	75;6;5	33333333333333;2;68
1;902;1;1;5/1/2017;1	6;1	8;2	75;6	33333333333333;10	3333333333333;1;31
1;904;1;1;5/1/2017;3	8;2	4;2;7;7;1;23
1;920;1;1;5/1/2017;3	6;4;4;4	33333333333333;5	66666666666667;2;21
1;927;1;1;5/1/2017;6	8;2	2;3	5;7;9;2;32
1;929;1;1;5/1/2017;6	2;3;6;6	33333333333333;11;2;75
1;942;1;1;5/1/2017;5	6;3	6;5	5;7;8	33333333333333;1;24
1;947;1;1;5/1/2017;1;1;1;3;6;2;65
1;953;1;1;5/1/2017;4	6;2	43057129211461;3	25;7;2	66666666666667;2;22
1;955;1;1;5/1/2017;6	8;2	2;2	25;7;10	3333333333333;1;26
1;956;1;1;5/1/2017;5	4;1	48182206482201;2	5;6;9	33333333333333;2;37
1;957;1;1;5/1/2017;5	4;2	6;3	75;4	66666666666667;5;1;21
2;65;1;2;5/1/2017;5	4;4	6;7;7;11;1;68
2;69;1;2;5/1/2017;7;5;6	5;7;11;1;71
2;76;1;2;5/1/2017;7;4	6;6	25;7;11;2;48
2;78;1;2;5/1/2017;7;4;7;7;8;2;52
2;79;1;2;5/1/2017;5	8;5;7;7;11;1;25
2;80;1;2;5/1/2017;6	2;1	8;3	75;7;11;1;60
2;85;1;2;5/1/2017;5	8;1	62857442460159;4	75;6	66666666666667;8;2;32
2;91;1;2;5/1/2017;7;4	6;7;7;11;2;34
2;95;1;2;5/1/2017;7;4	2;5	5;7;11;1;51
2;96;1;2;5/1/2017;7;4	8;3	75;7;11;1;30
2;98;1;2;5/1/2017;4	6;3	6;7;3;5	33333333333333;2;37
2;103;1;2;5/1/2017;5;4;6;7;8	66666666666667;1;41
2;107;1;2;5/1/2017;7;3	8;7;7;11;2;57
2;108;1;2;5/1/2017;6	6;2	6;5	25;6	33333333333333;10;1;27
2;132;1;2;5/1/2017;6	6;2	6;5;6	33333333333333;10;1;53
2;137;1;2;5/1/2017;3;3	4;3	5;3	33333333333333;6;2;36
2;139;1;2;5/1/2017;7;4	6;7;7;11;1;65
2;140;1;2;5/1/2017;5	8;3	8;7;7;8;1;42
2;145;1;2;5/1/2017;6	4;2	8;6	25;7;11;2;42
2;148;1;2;5/1/2017;7;5;7;7;10	3333333333333;1;58
2;155;1;2;5/1/2017;7;2	92250466001989;7;7;10	6666666666667;2;50
2;161;1;2;5/1/2017;7;3	6;6	75;7;11;2;44
2;163;1;2;5/1/2017;3	4;3	6;4;6;7	33333333333333;1;20
2;164;1;2;5/1/2017;6;2	4;3	5;3	33333333333333;11;2;37
2;166;1;2;5/1/2017;5	8;3	6;5	5;7;11;2;65
2;167;1;2;5/1/2017;6	6;3	4;7;7;4	33333333333333;1;31
2;168;1;2;5/1/2017;7;3	4;7;7;11;1;64
2;170;1;2;5/1/2017;6	6;3;5;7;6	66666666666667;1;23
2;171;1;2;5/1/2017;5	8;4	6;7;7;10	6666666666667;2;61
2;175;1;2;5/1/2017;7;4;5	75;6	66666666666667;10	6666666666667;2;24
2;176;1;2;5/1/2017;7;4	6;4	5;3	33333333333333;11;2;60
2;180;1;2;5/1/2017;5	8;4;3	5;6	33333333333333;6	33333333333333;1;41
2;191;1;2;5/1/2017;6	8;2	8;5	5;6	66666666666667;9;2;37
2;199;1;2;5/1/2017;7;2	6;7;5;11;1;61
2;206;1;2;5/1/2017;5	8;4;4	75;5;11;1;70
2;210;1;2;5/1/2017;7;3	4;4	5;7;11;1;53
2;222;1;2;5/1/2017;6	6;3;5	25;6	66666666666667;10	6666666666667;1;28
2;225;1;2;5/1/2017;6	2;4	6;1	25;7;11;2;26
2;229;1;2;5/1/2017;7;3	8;5	75;7;11;2;33
2;233;1;2;5/1/2017;5	6;2	7677596976629;4	5;7;10;2;40
2;237;1;2;5/1/2017;6	4;2	4;3;7;11;1;60
2;239;1;2;5/1/2017;7;3	2;5	5;7;11;1;62
2;242;1;2;5/1/2017;6;2;6	25;7;7	33333333333333;2;53
2;247;1;2;5/1/2017;6	6;2	6;3	25;7;9	33333333333333;1;73
2;251;1;2;5/1/2017;5	8;3;4;3;6;1;25
2;255;1;2;5/1/2017;5	4;5;5;7;10	3333333333333;2;60
2;258;1;2;5/1/2017;7;2	4;5	75;7;11;2;26
2;262;1;2;5/1/2017;6	2;3	4;5;7;9;1;43
2;269;1;2;5/1/2017;6	6;1	8;3	25;7;7;1;61
2;272;1;2;5/1/2017;5;2;3;3	33333333333333;4	33333333333333;1;33
2;273;1;2;5/1/2017;7;3	6;5	5;7;10	6666666666667;2;67
2;282;1;2;5/1/2017;6	6;2	8;3	75;6	33333333333333;11;1;60
2;286;1;2;5/1/2017;7;5;6;7;7	33333333333333;1;53
2;294;1;2;5/1/2017;6	2;4;5	5;6	66666666666667;9	33333333333333;2;28
2;295;1;2;5/1/2017;5	2;2	4;4	5;7;11;2;37
2;298;1;2;5/1/2017;5	8;4	2;7;7;8	66666666666667;2;62
2;303;1;2;5/1/2017;7;3	6;3;7;9	66666666666667;1;22
2;307;1;2;5/1/2017;5	8;2	66439009175823;6;7;11;1;51
2;314;1;2;5/1/2017;7;2	2;5	5;7;11;2;61
2;323;1;2;5/1/2017;7;3	4;5;7;11;2;58
2;325;1;2;5/1/2017;6	8;2	4;3;7;9	66666666666667;2;49
2;328;1;2;5/1/2017;6;4	4;5;6	66666666666667;10	3333333333333;1;36
2;330;1;2;5/1/2017;5	8;2	4;5	75;5	66666666666667;10;1;29
2;335;1;2;5/1/2017;6;2	8;6	5;7;10	3333333333333;2;65
2;339;1;2;5/1/2017;6	4;4	2;6	25;7;11;1;61
2;346;1;2;5/1/2017;7;3	2;6	5;7;11;1;60
2;364;1;2;5/1/2017;6	4;4;4	25;7;11;1;66
2;368;1;2;5/1/2017;6	4;2	4;4	25;7;9	66666666666667;2;38
2;374;1;2;5/1/2017;5	6;3	8855182485062;3	5;7;8	33333333333333;2;49
2;379;1;2;5/1/2017;6	8;4	4;6	25;7;11;1;62
2;380;1;2;5/1/2017;6	8;5;7;7;11;2;36
2;383;1;2;5/1/2017;5	4;3	6;5;3	33333333333333;10	6666666666667;2;73
2;393;1;2;5/1/2017;7;3	4;5	75;7;11;2;50
2;395;1;2;5/1/2017;7;2	8;3	75;7;11;2;28
2;402;1;2;5/1/2017;6;2	8;6	25;6	33333333333333;9	66666666666667;2;17
2;409;1;2;5/1/2017;6	4;1	8;6	5;7;11;1;49
2;418;1;2;5/1/2017;6	2;2	6;2	5;6	33333333333333;11;2;30
2;419;1;2;5/1/2017;6	4;1	85255129723604;2	75;7;9	66666666666667;1;30
2;424;1;2;5/1/2017;6;3	6;4	25;6	33333333333333;11;1;21
2;426;1;2;5/1/2017;7;3;3	25;7;8	66666666666667;1;26
2;429;1;2;5/1/2017;6	8;3	2;6	5;7;11;2;58
2;433;1;2;5/1/2017;5	8;4	8;4;6	33333333333333;9	66666666666667;1;22
2;436;1;2;5/1/2017;6	4;4;2	25;7;8	33333333333333;2;28
2;437;1;2;5/1/2017;5;2;3;5	33333333333333;9	33333333333333;2;36
2;438;1;2;5/1/2017;6	8;2	8;4	5;4	33333333333333;7	33333333333333;1;24
2;442;1;2;5/1/2017;4	6;3	2;6	25;4	33333333333333;11;1;32
2;444;1;2;5/1/2017;5	6;4	6;6	25;5;7	66666666666667;2;28
2;448;1;2;5/1/2017;5	8;2	8;4;6;8	33333333333333;2;19
2;449;1;2;5/1/2017;6	2;4	2;4	25;6;8;1;24
2;460;1;2;5/1/2017;6	8;2;5	25;6	33333333333333;11;2;35
2;462;1;2;5/1/2017;7;4	6;5	75;7;11;1;35
2;464;1;2;5/1/2017;7;4;4	75;7;11;2;65
2;473;1;2;5/1/2017;6;3	2;3	75;7;9;1;51
2;476;1;2;5/1/2017;6	4;1	8;7;7;11;1;30
2;478;1;2;5/1/2017;7;4	01312303404631;6	75;3;11;1;53
2;481;1;2;5/1/2017;7;4;7;6	66666666666667;10	3333333333333;2;60
2;482;1;2;5/1/2017;6	4;3	6;5	75;7;9	66666666666667;1;24
2;485;1;2;5/1/2017;4	8;2	2;5	25;6	33333333333333;10	3333333333333;1;66
2;490;1;2;5/1/2017;5	6;2	2;5	25;7;9;2;37
2;492;1;2;5/1/2017;7;4	6;6	75;7;11;1;30
2;495;1;2;5/1/2017;7;4	4;6	75;7;10	3333333333333;1;55
2;497;1;2;5/1/2017;7;5;7;7;11;2;71
2;500;1;2;5/1/2017;5	8;4;5;6	66666666666667;10	3333333333333;1;25
2;504;1;2;5/1/2017;5	8;4	6;7;7;8;2;43
2;506;1;2;5/1/2017;5	6;2	4;5;6;11;2;23
2;516;1;2;5/1/2017;5	8;2	6;4	75;6	33333333333333;8;1;52
2;519;1;2;5/1/2017;6	2;3	2;5	75;6	33333333333333;10;1;26
2;528;1;2;5/1/2017;5	6;2	2;4	25;5	33333333333333;9	66666666666667;1;48
2;537;1;2;5/1/2017;5	6;4;4;7;9;1;28
2;541;1;2;5/1/2017;5	8;2	8;6;7;11;1;32
2;548;1;2;5/1/2017;2	8;1	6;2	25;7;10	3333333333333;2;22
2;554;1;2;5/1/2017;6	6;2	8;4	75;7;8	66666666666667;2;42
2;563;1;2;5/1/2017;7;4	4;7;7;11;1;35
2;573;1;2;5/1/2017;6	4;3	8;6	25;7;11;2;24
2;577;1;2;5/1/2017;7;1	80168141184554;5;7;11;1;38
2;579;1;2;5/1/2017;5	8;4	6;7;7;10	6666666666667;1;61
2;581;1;2;5/1/2017;7;3	8;5	75;7;11;2;46
2;582;1;2;5/1/2017;6	4;3	2;5	5;7;9	66666666666667;1;63
2;587;1;2;5/1/2017;7;3	8;6	5;7;6	66666666666667;2;56
2;592;1;2;5/1/2017;5	2;2	4;5	75;6	66666666666667;9	66666666666667;1;19
2;595;1;2;5/1/2017;7;3;6	75;5	33333333333333;11;2;14
2;607;1;2;5/1/2017;5	8;4;6;7;10;2;65
2;613;1;2;5/1/2017;6;2;4;5	66666666666667;10;2;23
2;617;1;2;5/1/2017;6	2;3	8;6	25;7;11;2;28
2;620;1;2;5/1/2017;5	4;3;5	5;7;10	3333333333333;1;63
2;622;1;2;5/1/2017;7;4	2;6;7;9	33333333333333;2;35
2;627;1;2;5/1/2017;5	8;2	38277740338054;6	25;5;11;2;46
2;629;1;2;5/1/2017;6	8;1	8;1;7;11;2;54
2;631;1;2;5/1/2017;5;2;6;3	66666666666667;10	3333333333333;2;42
2;641;1;2;5/1/2017;6;3	6;5	75;5	66666666666667;10	3333333333333;2;53
2;649;1;2;5/1/2017;6	6;3;3	25;7;11;2;56
2;663;1;2;5/1/2017;6;4	2;5	5;7;10	6666666666667;2;27
2;668;1;2;5/1/2017;5	4;4	2;5	25;7;10	6666666666667;1;47
2;674;1;2;5/1/2017;7;4;5	75;7;10	6666666666667;2;24
2;677;1;2;5/1/2017;6	4;3	2;5;7;11;2;50
2;685;1;2;5/1/2017;6	6;3	4;5	5;7;11;2;29
2;687;1;2;5/1/2017;7;5;7;7;11;1;69
2;688;1;2;5/1/2017;4	8;2	6;6	5;7;10;2;23
2;692;1;2;5/1/2017;7;3	4;5;7;11;1;41
2;693;1;2;5/1/2017;7;4	8;7;7;11;2;53
2;697;1;2;5/1/2017;6	6;5;6	25;7;10	6666666666667;1;64
2;700;1;2;5/1/2017;7;4	98707252918942;4	75;7;11;1;55
2;701;1;2;5/1/2017;6	4;4	2;6;7;11;1;45
2;705;1;2;5/1/2017;7;3	97346065377815;7;7;11;2;68
2;719;1;2;5/1/2017;7;4	4;6	75;7;11;2;24
2;726;1;2;5/1/2017;6	2;4	2;5	25;7;11;2;23
2;727;1;2;5/1/2017;7;2	6;4;7;11;1;23
2;730;1;2;5/1/2017;5	6;1	6;4	25;7;11;1;30
2;731;1;2;5/1/2017;6	2;3	4;5;7;11;1;32
2;747;1;2;5/1/2017;7;5;4	5;7;10	6666666666667;1;33
2;753;1;2;5/1/2017;6	8;5;7;7;11;1;50
2;756;1;2;5/1/2017;6;3	8;4	75;7;11;1;38
2;760;1;2;5/1/2017;5	4;3	6;5	25;5	66666666666667;8;2;37
2;774;1;2;5/1/2017;5	4;2;4	25;7;11;1;27
2;780;1;2;5/1/2017;7;5;3	5;7;11;2;40
2;782;1;2;5/1/2017;4	8;1	8;4	5;3	66666666666667;4;1;32
2;784;1;2;5/1/2017;7;2	6;5;7;11;1;25
2;788;1;2;5/1/2017;5	8;3	6;6	5;7;8	66666666666667;2;41
2;791;1;2;5/1/2017;6	6;2	6;5	75;7;11;1;33
2;802;1;2;5/1/2017;5	8;2	6;6;7;10;2;37
2;803;1;2;5/1/2017;6	2;4;6	5;7;10	3333333333333;1;65
2;804;1;2;5/1/2017;5	6;1	4;3;7;10	3333333333333;1;33
2;808;1;2;5/1/2017;7;2;4	25;7;11;1;74
2;811;1;2;5/1/2017;6;4	2;4	75;7;9	66666666666667;2;33
2;813;1;2;5/1/2017;7;3;6;7;11;1;70
2;821;1;2;5/1/2017;7;4	2;4	75;7;11;2;68
2;825;1;2;5/1/2017;7;5;7;7;8;1;41
2;828;1;2;5/1/2017;4	2;3	4;2	75;7;9	66666666666667;1;31
2;830;1;2;5/1/2017;7;4	4;7;7;11;1;32
2;836;1;2;5/1/2017;6	8;3	2;6	75;7;10	3333333333333;1;47
2;838;1;2;5/1/2017;6	4;3	4;4	5;7;9;1;61
2;845;1;2;5/1/2017;7;2	2;4	25;7;11;1;74
2;849;1;2;5/1/2017;6	6;4	8;4	25;4	66666666666667;6;1;56
2;851;1;2;5/1/2017;7;4	8;6;4	33333333333333;11;1;62
2;855;1;2;5/1/2017;3	4;2;5;6;7;1;19
2;868;1;2;5/1/2017;7;4	8;7;7;11;2;52
2;869;1;2;5/1/2017;7;3	0976651935751;6	75;7;11;2;56
2;899;1;2;5/1/2017;7;4	4;6;7;9;1;55
2;907;1;2;5/1/2017;7;3	2;7;7;9	66666666666667;2;45
2;958;1;2;5/2/2017;7;5;6;7;10;2;64
2;959;1;2;5/2/2017;7;4	8;5	25;7;10;2;64
2;960;1;2;5/2/2017;5	8;3	6;5	5;4;5;1;17
2;961;1;2;5/2/2017;7;5;7;7;8	33333333333333;1;68
2;962;1;2;5/2/2017;5	8;5;6	75;3;7	66666666666667;2;53
2;963;1;2;5/2/2017;7;3	2;3	25;7;11;2;48
2;964;1;2;5/2/2017;3	6;1;2	75;3;8;2;60
2;965;1;2;5/2/2017;6;4	6;5	5;7;9;1;66
2;966;1;2;5/2/2017;4	8;4	6;7;7;8;2;38
2;967;1;2;5/2/2017;7;3	4;7;7;11;1;72
2;968;1;2;5/2/2017;6	6;3;5;7;11;1;19
2;969;1;2;5/2/2017;7;4	6;4	75;7;11;2;58
2;6;1;1;5/1/2017;5	2;3	6;5;6	33333333333333;7;1;79
2;12;1;1;5/1/2017;4;3	61009169208295;4	5;4	33333333333333;7	33333333333333;1;24
2;13;1;1;5/1/2017;6	2;1	6;1;3;9;1;58
2;16;1;1;5/1/2017;3	4;2	6;4	25;6;4;2;28
2;25;1;1;5/1/2017;5	2;2	2;6;6	33333333333333;6	66666666666667;2;16
2;28;1;1;5/1/2017;5	8;5;5	75;4;11;2;71
2;29;1;1;5/1/2017;5;3	6;3	75;6	33333333333333;9	33333333333333;1;21
2;30;1;1;5/1/2017;5	4;2;5;7;10;1;31
2;33;1;1;5/1/2017;3	8;2	2;4	75;6	66666666666667;5;2;24
2;34;1;1;5/1/2017;4	6;2	8;2	75;5	66666666666667;5	33333333333333;2;41
2;38;1;1;5/1/2017;5	4;2	6;2	25;7;5;1;31
2;44;1;1;5/1/2017;5	6;3	2;6;7;9	33333333333333;2;29
2;46;1;1;5/1/2017;4	8;3;2;6;6;2;50
2;47;1;1;5/1/2017;5	4;2	8;4	75;3;6;1;69
2;49;1;1;5/1/2017;3	2;2	2;2;3	66666666666667;7	66666666666667;1;48
2;50;1;1;5/1/2017;4	6;2	66351152835681;2	5;3;9	33333333333333;2;25
2;52;1;1;5/1/2017;5	2;2;2	5;7;11;2;41
2;57;1;1;5/1/2017;1;1	6;1;4	33333333333333;1;1;70
2;62;1;1;5/1/2017;5	2;2	6;2	75;7;9;2;23
2;64;1;1;5/1/2017;3	6;2;2;3	33333333333333;9;2;48
2;66;1;1;5/1/2017;4;1	2;1	25;3	33333333333333;8;2;30
2;70;1;1;5/1/2017;4;2	4;2	25;5;7	33333333333333;1;32
2;74;1;1;5/1/2017;6	8;2	8;6	25;5;6;1;68
2;82;1;1;5/1/2017;4	4;2	6;3	75;5	33333333333333;8	33333333333333;1;22
2;88;1;1;5/1/2017;5	6;1	4;2	75;6	33333333333333;11;1;29
2;90;1;1;5/1/2017;4	6;4	2;1;4;6	66666666666667;1;49
2;97;1;1;5/1/2017;3	2;1	4;1;5	66666666666667;5	66666666666667;1;57
2;99;1;1;5/1/2017;5	6;3	2;5	75;6;8	66666666666667;2;21
2;100;1;1;5/1/2017;4;2	2;4	25;2	66666666666667;7;2;28
2;105;1;1;5/1/2017;2	6;3;2;4	66666666666667;5	33333333333333;1;79
2;111;1;1;5/1/2017;5	8;2	15139040577496;3	5;4;6;2;39
2;113;1;1;5/1/2017;3;1	8;2	5;7;7	33333333333333;1;67
2;114;1;1;5/1/2017;5	6;4	2;4	25;6	33333333333333;9	66666666666667;1;24
2;117;1;1;5/1/2017;2	8;2	4;2;4	33333333333333;6	66666666666667;1;25
2;119;1;1;5/1/2017;5	6;4	6;4	5;4	66666666666667;6	66666666666667;2;50
2;130;1;1;5/1/2017;4;3	4;5	25;7;10;1;21
2;133;1;1;5/1/2017;4	6;1	2;2;7;8	33333333333333;2;51
2;135;1;1;5/1/2017;5	4;2	6;2	75;6	66666666666667;7	66666666666667;2;21
2;143;1;1;5/1/2017;2	8;2	2;2	75;7;4	33333333333333;2;70
2;144;1;1;5/1/2017;5	6;3	6;1	5;6	33333333333333;10	6666666666667;1;80
2;149;1;1;5/1/2017;5	2;2	8;5	75;7;8;2;57
2;154;1;1;5/1/2017;4	6;3	4;4;6;10;1;20
2;158;1;1;5/1/2017;5	2;3	8;6;3	33333333333333;3	33333333333333;1;22
2;160;1;1;5/1/2017;5;2	4;4	5;6	33333333333333;6	33333333333333;1;25
2;162;1;1;5/1/2017;3;2;3	25;5	33333333333333;9;1;67
2;165;1;1;5/1/2017;6	2;2	6;7;7;6	33333333333333;2;24
2;169;1;1;5/1/2017;5	2;3	4;6	25;7;11;1;34
2;178;1;1;5/1/2017;3	8;1	8;2	75;6	33333333333333;8	66666666666667;2;26
2;185;1;1;5/1/2017;3	6;2;4	25;5	33333333333333;5	33333333333333;2;29
2;187;1;1;5/1/2017;4	4;2	6;4;3	66666666666667;8;2;42
2;195;1;1;5/1/2017;1;1	4;1;6	33333333333333;8;1;45
2;196;1;1;5/1/2017;4	6;2	8;4	25;4;6	33333333333333;1;54
2;211;1;1;5/1/2017;5	2;2	2;2	25;6	33333333333333;9;2;32
2;216;1;1;5/1/2017;3	8;1	8;1;3	33333333333333;5;1;72
2;217;1;1;5/1/2017;3	2;2;3;5;9	66666666666667;2;45
2;230;1;1;5/1/2017;3	4;4;3	25;5	33333333333333;7;1;22
2;235;1;1;5/1/2017;6	2;2	8;4	5;7;6;2;27
2;241;1;1;5/1/2017;6;3	6;4	75;7;11;1;41
2;248;1;1;5/1/2017;1;2	4;3	75;5	33333333333333;6;1;43
2;249;1;1;5/1/2017;3;2	4;3;5;8	33333333333333;1;69
2;261;1;1;5/1/2017;5	2;2	8;4;3	66666666666667;10;2;39
2;263;1;1;5/1/2017;5	2;2	8;4	75;3;6	33333333333333;2;22
2;266;1;1;5/1/2017;4	6;2	6;5	5;5;11;2;60
2;278;1;1;5/1/2017;4	4;3;5;6	33333333333333;10;1;51
2;285;1;1;5/1/2017;1	4;1	6;1	25;3;4	66666666666667;2;80
2;289;1;1;5/1/2017;2	2;1	4;1	5;7;5;1;25
2;306;1;1;5/1/2017;4	8;2;1;4;6;2;68
2;309;1;1;5/1/2017;5	4;4;6;7;11;2;49
2;317;1;1;5/1/2017;5	8;3	2;7;3	33333333333333;11;2;69
2;318;1;1;5/1/2017;5	2;3;5	25;7;9	66666666666667;2;63
2;319;1;1;5/1/2017;4	4;2	4;5	25;7;9;2;46
2;320;1;1;5/1/2017;5;3	12108383822916;2	25;6	66666666666667;7;1;59
2;322;1;1;5/1/2017;1;2	8;4;3;6;2;61
2;326;1;1;5/1/2017;3	8;2	2;4	25;5	33333333333333;9;2;29
2;327;1;1;5/1/2017;1	8;1	2;1;3	66666666666667;8;2;24
2;334;1;1;5/1/2017;6	2;2	8;1;5	66666666666667;5	66666666666667;2;66
2;349;1;1;5/1/2017;6	8;4;4	5;7;8;1;42
2;355;1;1;5/1/2017;5	8;2;3	25;6;8;1;28
2;359;1;1;5/1/2017;3	6;4;7;7;11;2;73
2;373;1;1;5/1/2017;5	2;4	8;6	5;3;5;1;65
2;377;1;1;5/1/2017;4	6;2	44451884992038;2	5;7;1	33333333333333;2;38
2;378;1;1;5/1/2017;3	4;3	4;5	5;4	33333333333333;5;1;35
2;385;1;1;5/1/2017;4	2;2	2;3;4	66666666666667;7	66666666666667;2;23
2;386;1;1;5/1/2017;6;4	4;4	75;7;11;1;56
2;387;1;1;5/1/2017;4	8;2	2;5;6;7;2;30
2;389;1;1;5/1/2017;5	2;4	8;4;6	66666666666667;6	33333333333333;2;55
2;390;1;1;5/1/2017;5;2;5;7;10;2;30
2;399;1;1;5/1/2017;6	6;3	36475291556284;4	25;7;8	33333333333333;1;52
2;400;1;1;5/1/2017;5;3;6;5	33333333333333;6;2;46
2;403;1;1;5/1/2017;5	6;3	8;3	75;3;6	33333333333333;2;21
2;405;1;1;5/1/2017;4	8;2	2;5	5;1;5;1;58
2;406;1;1;5/1/2017;3;2	4;2	25;3	33333333333333;5;1;73
2;410;1;1;5/1/2017;4;2;6	25;7;11;2;29
2;415;1;1;5/1/2017;6	4;3	4;3	25;7;9	66666666666667;1;71
2;425;1;1;5/1/2017;3;1	8;1;3	66666666666667;8	33333333333333;1;31
2;430;1;1;5/1/2017;1	8;2;6;6	33333333333333;9	66666666666667;2;33
2;432;1;1;5/1/2017;7;2	6;6	75;7;11;2;23
2;439;1;1;5/1/2017;4	8;1	8;2	5;6	33333333333333;9;1;41
2;445;1;1;5/1/2017;4	8;3	6;4	5;6	33333333333333;8	66666666666667;1;34
2;450;1;1;5/1/2017;5	2;2	6;3	75;6	33333333333333;6	66666666666667;1;62
2;451;1;1;5/1/2017;5	8;2	2;4	25;7;11;1;73
2;453;1;1;5/1/2017;5	6;1	94970649313853;5;6	66666666666667;7;2;24
2;454;1;1;5/1/2017;2	2;3	6;3	25;4;4	33333333333333;1;18
2;456;1;1;5/1/2017;3	4;2	4;4	5;5	66666666666667;8	66666666666667;2;23
2;459;1;1;5/1/2017;3	8;3;4;4;8;2;44
2;461;1;1;5/1/2017;6;3	8;5;6	33333333333333;9	33333333333333;2;32
2;463;1;1;5/1/2017;5	6;2	2;5	25;7;8	33333333333333;1;21
2;465;1;1;5/1/2017;6	8;3	4;4	25;7;11;2;65
2;466;1;1;5/1/2017;7;4	03607108867606;7;6;6	66666666666667;2;65
2;469;1;1;5/1/2017;3	6;3	2;1	75;4;10;2;54
2;472;1;1;5/1/2017;3	4;2	91590308410865;4;5	33333333333333;7;2;32
2;479;1;1;5/1/2017;6;2	52069228308699;6	25;5;7	33333333333333;1;24
2;480;1;1;5/1/2017;4	4;3;5	5;7;9	33333333333333;2;43
2;483;1;1;5/1/2017;2	2;5;5;6;11;2;16
2;488;1;1;5/1/2017;1	4;1;1	5;5;7;1;36
2;491;1;1;5/1/2017;3	4;2	2;2	75;3;9;2;24
2;496;1;1;5/1/2017;5;2	2;3	5;4	66666666666667;9;2;42
2;514;1;1;5/1/2017;7;4	2;3	5;7;8;2;63
2;515;1;1;5/1/2017;6	4;2	55718311614061;6;7;7;1;26
2;522;1;1;5/1/2017;7;1	2;3	5;7;8	33333333333333;1;67
2;525;1;1;5/1/2017;4	2;3;3	25;4	33333333333333;10;2;38
2;533;1;1;5/1/2017;5	8;2	51966798950751;2	75;5;5	66666666666667;2;49
2;539;1;1;5/1/2017;5	6;2	6;4;4	33333333333333;4;1;20
2;540;1;1;5/1/2017;6	6;2	2;2	75;7;8;2;59
2;543;1;1;5/1/2017;3	2;3;2	75;2	66666666666667;5	33333333333333;1;23
2;544;1;1;5/1/2017;6	8;1	6;3	25;7;10	3333333333333;2;34
2;549;1;1;5/1/2017;4	6;1	2;1;5	33333333333333;7	33333333333333;2;19
2;556;1;1;5/1/2017;5;2	6;3	5;7;9;2;21
2;560;1;1;5/1/2017;7;4	2;1;7;11;2;73
2;564;1;1;5/1/2017;1	6;3	4;5	25;7;7	66666666666667;2;23
2;568;1;1;5/1/2017;7;4	4;6;7;11;2;39
2;569;1;1;5/1/2017;5	2;1	8;1	5;3;9	33333333333333;1;59
2;572;1;1;5/1/2017;4	2;1	6;1;5	66666666666667;8	33333333333333;1;33
2;576;1;1;5/1/2017;6	4;1	4;2	25;7;11;1;49
2;584;1;1;5/1/2017;3	6;2	4;3	75;4;7	66666666666667;2;77
2;585;1;1;5/1/2017;5;3	92836768834877;3	5;6	33333333333333;8	33333333333333;1;27
2;591;1;1;5/1/2017;6	2;3	2;4	5;6	66666666666667;7	66666666666667;2;28
2;593;1;1;5/1/2017;5	2;3	2;4	75;7;11;2;23
2;594;1;1;5/1/2017;1	4;1	6;1	25;4;5	66666666666667;2;66
2;598;1;1;5/1/2017;7;2	4;5	5;7;10;1;53
2;600;1;1;5/1/2017;6;3	6;3	25;7;7;1;56
2;602;1;1;5/1/2017;5;3	8;7;3	66666666666667;11;2;57
2;604;1;1;5/1/2017;1;1;1;1	66666666666667;5	66666666666667;2;53
2;605;1;1;5/1/2017;7;5;4	75;7;8	33333333333333;1;67
2;625;1;1;5/1/2017;6	6;3	6;4	25;7;11;2;36
2;635;1;1;5/1/2017;5	4;2	60474907200674;4	75;5	33333333333333;9	66666666666667;2;47
2;637;1;1;5/1/2017;6;4;6	75;7;10	6666666666667;1;73
2;638;1;1;5/1/2017;6	6;3	6;6;7;11;2;46
2;642;1;1;5/1/2017;5	8;4	2;2	5;7;9	66666666666667;1;55
2;650;1;1;5/1/2017;7;1	6;2	5;7;10;2;56
2;653;1;1;5/1/2017;3	4;3	2;6;7;11;2;59
2;654;1;1;5/1/2017;4;2;4;5	66666666666667;7	66666666666667;1;42
2;662;1;1;5/1/2017;7;3	8;6	5;7;11;1;62
2;664;1;1;5/1/2017;7;3	2;1	25;7;10	6666666666667;1;56
2;665;1;1;5/1/2017;4	8;3;5	25;4;11;1;22
2;678;1;1;5/1/2017;6	2;3;3	75;6	33333333333333;9	33333333333333;1;27
2;682;1;1;5/1/2017;6;2	11335154624867;3	25;7;11;2;35
2;684;1;1;5/1/2017;4	4;2	6;3	75;5	33333333333333;5	33333333333333;1;33
2;686;1;1;5/1/2017;4	6;2	2;2;4	33333333333333;3;1;47
2;690;1;1;5/1/2017;5	2;1;6	25;7;11;1;46
2;691;1;1;5/1/2017;5;2	0931902137655;3	5;5;8	33333333333333;1;50
2;694;1;1;5/1/2017;3	8;2	6;1	75;7;4	66666666666667;1;21
2;695;1;1;5/1/2017;5	6;2;3	25;7;10	3333333333333;1;60
2;696;1;1;5/1/2017;6;2	6;4	75;7;11;1;42
2;698;1;1;5/1/2017;5	2;2	2;5	75;5	66666666666667;8;2;24
2;699;1;1;5/1/2017;4	8;1	2;4;7;11;2;30
2;703;1;1;5/1/2017;4;1	4;7;7;11;1;30
2;722;1;1;5/1/2017;3	8;3;5;3;11;1;27
2;736;1;1;5/1/2017;6;3	8;3	75;6;9;2;58
2;739;1;1;5/1/2017;4	8;2	4;3	75;6;9;1;53
2;748;1;1;5/1/2017;5	6;2	8;4	75;7;10;2;47
2;757;1;1;5/1/2017;5;2	31645215367923;5;3	66666666666667;7	66666666666667;1;26
2;759;1;1;5/1/2017;3	6;1	8;4;4	66666666666667;7	33333333333333;2;60
2;764;1;1;5/1/2017;6	4;3;5	75;7;10;1;31
2;767;1;1;5/1/2017;5	8;4	2;4;7;9;2;56
2;769;1;1;5/1/2017;6;3	4;5	25;7;7;2;37
2;773;1;1;5/1/2017;5	8;2	6;4	75;5	33333333333333;10	6666666666667;1;23
2;775;1;1;5/1/2017;4;1	4;3;6	66666666666667;8;2;42
2;777;1;1;5/1/2017;6	6;1;3	75;6;9	33333333333333;2;39
2;781;1;1;5/1/2017;5	8;4	6;1;5;5	33333333333333;1;18
2;786;1;1;5/1/2017;1	6;1;1;5;11;2;58
2;798;1;1;5/1/2017;7;2	8;4	5;6	66666666666667;8;1;34
2;800;1;1;5/1/2017;6	6;5;6;7;11;1;32
2;806;1;1;5/1/2017;4	6;3	4;3	5;7;10	6666666666667;1;22
2;807;1;1;5/1/2017;3	8;1	2;1	75;7;11;1;27
2;812;1;1;5/1/2017;5	2;4	6;3;7;7	33333333333333;2;22
2;816;1;1;5/1/2017;3	6;2	8;3	25;6;5	66666666666667;2;19
2;832;1;1;5/1/2017;4;3	67719083980413;4	5;5;9	66666666666667;2;33
2;833;1;1;5/1/2017;2	4;2	8;4	25;5	33333333333333;7;2;25
2;834;1;1;5/1/2017;2;1;1	25;6	33333333333333;7;1;53
2;837;1;1;5/1/2017;5;3	6;4	5;5	33333333333333;5	33333333333333;2;29
2;839;1;1;5/1/2017;6	4;5;7;6	33333333333333;7	33333333333333;1;76
2;844;1;1;5/1/2017;6	8;2	08415080665933;6;5	33333333333333;9	33333333333333;1;57
2;846;1;1;5/1/2017;3;2	4;3	25;4	33333333333333;5	66666666666667;2;22
2;848;1;1;5/1/2017;2	6;1	6;1	75;2	33333333333333;6	33333333333333;1;25
2;853;1;1;5/1/2017;5	4;1	8;5;7;9;1;40
2;860;1;1;5/1/2017;5	2;3	2;3	75;6	33333333333333;11;1;69
2;865;1;1;5/1/2017;6	2;2	8;3	5;7;11;2;42
2;867;1;1;5/1/2017;5	6;3;4	75;5	66666666666667;9;2;57
2;879;1;1;5/1/2017;3	4;1	6;5	25;6	33333333333333;8	66666666666667;1;37
2;880;1;1;5/1/2017;3	4;3;2	5;5;7	66666666666667;2;22
2;895;1;1;5/1/2017;5	6;1	64056459592074;5	25;7;11;1;40
2;896;1;1;5/1/2017;4	6;2;5	5;7;11;2;27
2;898;1;1;5/1/2017;5	8;1	2;2	75;7;11;1;31
2;901;1;1;5/1/2017;3;3;1	75;6;5	33333333333333;2;68
2;902;1;1;5/1/2017;1	6;1	8;2	75;6	33333333333333;10	3333333333333;1;31
2;904;1;1;5/1/2017;3	8;2	4;2;7;7;1;23
2;920;1;1;5/1/2017;3	6;4;4;4	33333333333333;5	66666666666667;2;21
2;927;1;1;5/1/2017;6	8;2	2;3	5;7;9;2;32
2;929;1;1;5/1/2017;6	2;3;6;6	33333333333333;11;2;75
2;942;1;1;5/1/2017;5	6;3	6;5	5;7;8	33333333333333;1;24
2;947;1;1;5/1/2017;1;1;1;3;6;2;65
2;953;1;1;5/1/2017;4	6;2	55852009620536;3	25;7;2	66666666666667;2;22
2;955;1;1;5/1/2017;6	8;2	2;2	25;7;10	3333333333333;1;26
2;956;1;1;5/1/2017;5	4;1	49492084812269;2	5;6;9	33333333333333;2;37
2;957;1;1;5/1/2017;5	4;2	6;3	75;4	66666666666667;5;1;21
3;65;1;2;5/1/2017;5	4;4	6;7;7;11;1;68
3;69;1;2;5/1/2017;7;5;6	5;7;11;1;71
3;76;1;2;5/1/2017;7;4	6;6	25;7;11;2;48
3;78;1;2;5/1/2017;7;4;7;7;8;2;52
3;79;1;2;5/1/2017;5	8;5;7;7;11;1;25
3;80;1;2;5/1/2017;6	2;1	8;3	75;7;11;1;60
3;85;1;2;5/1/2017;5	8;2	3485941501896;4	75;6	66666666666667;8;2;32
3;91;1;2;5/1/2017;7;4	6;7;7;11;2;34
3;95;1;2;5/1/2017;7;4	2;5	5;7;11;1;51
3;96;1;2;5/1/2017;7;4	8;3	75;7;11;1;30
3;98;1;2;5/1/2017;4	6;3	6;7;3;5	33333333333333;2;37
3;103;1;2;5/1/2017;5;4;6;7;8	66666666666667;1;41
3;107;1;2;5/1/2017;7;3	8;7;7;11;2;57
3;108;1;2;5/1/2017;6	6;2	6;5	25;6	33333333333333;10;1;27
3;132;1;2;5/1/2017;6	6;2	6;5;6	33333333333333;10;1;53
3;137;1;2;5/1/2017;3;3	4;3	5;3	33333333333333;6;2;36
3;139;1;2;5/1/2017;7;4	6;7;7;11;1;65
3;140;1;2;5/1/2017;5	8;3	8;7;7;8;1;42
3;145;1;2;5/1/2017;6	4;2	8;6	25;7;11;2;42
3;148;1;2;5/1/2017;7;5;7;7;10	3333333333333;1;58
3;155;1;2;5/1/2017;7;3	40048109045782;7;7;10	6666666666667;2;50
3;161;1;2;5/1/2017;7;3	6;6	75;7;11;2;44
3;163;1;2;5/1/2017;3	4;3	6;4;6;7	33333333333333;1;20
3;164;1;2;5/1/2017;6;2	4;3	5;3	33333333333333;11;2;37
3;166;1;2;5/1/2017;5	8;3	6;5	5;7;11;2;65
3;167;1;2;5/1/2017;6	6;3	4;7;7;4	33333333333333;1;31
3;168;1;2;5/1/2017;7;3	4;7;7;11;1;64
3;170;1;2;5/1/2017;6	6;3;5;7;6	66666666666667;1;23
3;171;1;2;5/1/2017;5	8;4	6;7;7;10	6666666666667;2;61
3;175;1;2;5/1/2017;7;4;5	75;6	66666666666667;10	6666666666667;2;24
3;176;1;2;5/1/2017;7;4	6;4	5;3	33333333333333;11;2;60
3;180;1;2;5/1/2017;5	8;4;3	5;6	33333333333333;6	33333333333333;1;41
3;191;1;2;5/1/2017;6	8;2	8;5	5;6	66666666666667;9;2;37
3;199;1;2;5/1/2017;7;2	6;7;5;11;1;61
3;206;1;2;5/1/2017;5	8;4;4	75;5;11;1;70
3;210;1;2;5/1/2017;7;3	4;4	5;7;11;1;53
3;222;1;2;5/1/2017;6	6;3;5	25;6	66666666666667;10	6666666666667;1;28
3;225;1;2;5/1/2017;6	2;4	6;1	25;7;11;2;26
3;229;1;2;5/1/2017;7;3	8;5	75;7;11;2;33
3;233;1;2;5/1/2017;5	6;2	99562533787057;4	5;7;10;2;40
3;237;1;2;5/1/2017;6	4;2	4;3;7;11;1;60
3;239;1;2;5/1/2017;7;3	2;5	5;7;11;1;62
3;242;1;2;5/1/2017;6;2;6	25;7;7	33333333333333;2;53
3;247;1;2;5/1/2017;6	6;2	6;3	25;7;9	33333333333333;1;73
3;251;1;2;5/1/2017;5	8;3;4;3;6;1;25
3;255;1;2;5/1/2017;5	4;5;5;7;10	3333333333333;2;60
3;258;1;2;5/1/2017;7;2	4;5	75;7;11;2;26
3;262;1;2;5/1/2017;6	2;3	4;5;7;9;1;43
3;269;1;2;5/1/2017;6	6;1	8;3	25;7;7;1;61
3;272;1;2;5/1/2017;5;2;3;3	33333333333333;4	33333333333333;1;33
3;273;1;2;5/1/2017;7;3	6;5	5;7;10	6666666666667;2;67
3;282;1;2;5/1/2017;6	6;2	8;3	75;6	33333333333333;11;1;60
3;286;1;2;5/1/2017;7;5;6;7;7	33333333333333;1;53
3;294;1;2;5/1/2017;6	2;4;5	5;6	66666666666667;9	33333333333333;2;28
3;295;1;2;5/1/2017;5	2;2	4;4	5;7;11;2;37
3;298;1;2;5/1/2017;5	8;4	2;7;7;8	66666666666667;2;62
3;303;1;2;5/1/2017;7;3	6;3;7;9	66666666666667;1;22
3;307;1;2;5/1/2017;5	8;2	783095868887;6;7;11;1;51
3;314;1;2;5/1/2017;7;2	2;5	5;7;11;2;61
3;323;1;2;5/1/2017;7;3	4;5;7;11;2;58
3;325;1;2;5/1/2017;6	8;2	4;3;7;9	66666666666667;2;49
3;328;1;2;5/1/2017;6;4	4;5;6	66666666666667;10	3333333333333;1;36
3;330;1;2;5/1/2017;5	8;2	4;5	75;5	66666666666667;10;1;29
3;335;1;2;5/1/2017;6;2	8;6	5;7;10	3333333333333;2;65
3;339;1;2;5/1/2017;6	4;4	2;6	25;7;11;1;61
3;346;1;2;5/1/2017;7;3	2;6	5;7;11;1;60
3;364;1;2;5/1/2017;6	4;4;4	25;7;11;1;66
3;368;1;2;5/1/2017;6	4;2	4;4	25;7;9	66666666666667;2;38
3;374;1;2;5/1/2017;5	6;3	96556142427358;3	5;7;8	33333333333333;2;49
3;379;1;2;5/1/2017;6	8;4	4;6	25;7;11;1;62
3;380;1;2;5/1/2017;6	8;5;7;7;11;2;36
3;383;1;2;5/1/2017;5	4;3	6;5;3	33333333333333;10	6666666666667;2;73
3;393;1;2;5/1/2017;7;3	4;5	75;7;11;2;50
3;395;1;2;5/1/2017;7;2	8;3	75;7;11;2;28
3;402;1;2;5/1/2017;6;2	8;6	25;6	33333333333333;9	66666666666667;2;17
3;409;1;2;5/1/2017;6	4;1	8;6	5;7;11;1;49
3;418;1;2;5/1/2017;6	2;2	6;2	5;6	33333333333333;11;2;30
3;419;1;2;5/1/2017;6	4;1	83216139945842;2	75;7;9	66666666666667;1;30
3;424;1;2;5/1/2017;6;3	6;4	25;6	33333333333333;11;1;21
3;426;1;2;5/1/2017;7;3;3	25;7;8	66666666666667;1;26
3;429;1;2;5/1/2017;6	8;3	2;6	5;7;11;2;58
3;433;1;2;5/1/2017;5	8;4	8;4;6	33333333333333;9	66666666666667;1;22
3;436;1;2;5/1/2017;6	4;4;2	25;7;8	33333333333333;2;28
3;437;1;2;5/1/2017;5;2;3;5	33333333333333;9	33333333333333;2;36
3;438;1;2;5/1/2017;6	8;2	8;4	5;4	33333333333333;7	33333333333333;1;24
3;442;1;2;5/1/2017;4	6;3	2;6	25;4	33333333333333;11;1;32
3;444;1;2;5/1/2017;5	6;4	6;6	25;5;7	66666666666667;2;28
3;448;1;2;5/1/2017;5	8;2	8;4;6;8	33333333333333;2;19
3;449;1;2;5/1/2017;6	2;4	2;4	25;6;8;1;24
3;460;1;2;5/1/2017;6	8;2;5	25;6	33333333333333;11;2;35
3;462;1;2;5/1/2017;7;4	6;5	75;7;11;1;35
3;464;1;2;5/1/2017;7;4;4	75;7;11;2;65
3;473;1;2;5/1/2017;6;3	2;3	75;7;9;1;51
3;476;1;2;5/1/2017;6	4;1	8;7;7;11;1;30
3;478;1;2;5/1/2017;7;3	86479407768176;6	75;3;11;1;53
3;481;1;2;5/1/2017;7;4;7;6	66666666666667;10	3333333333333;2;60
3;482;1;2;5/1/2017;6	4;3	6;5	75;7;9	66666666666667;1;24
3;485;1;2;5/1/2017;4	8;2	2;5	25;6	33333333333333;10	3333333333333;1;66
3;490;1;2;5/1/2017;5	6;2	2;5	25;7;9;2;37
3;492;1;2;5/1/2017;7;4	6;6	75;7;11;1;30
3;495;1;2;5/1/2017;7;4	4;6	75;7;10	3333333333333;1;55
3;497;1;2;5/1/2017;7;5;7;7;11;2;71
3;500;1;2;5/1/2017;5	8;4;5;6	66666666666667;10	3333333333333;1;25
3;504;1;2;5/1/2017;5	8;4	6;7;7;8;2;43
3;506;1;2;5/1/2017;5	6;2	4;5;6;11;2;23
3;516;1;2;5/1/2017;5	8;2	6;4	75;6	33333333333333;8;1;52
3;519;1;2;5/1/2017;6	2;3	2;5	75;6	33333333333333;10;1;26
3;528;1;2;5/1/2017;5	6;2	2;4	25;5	33333333333333;9	66666666666667;1;48
3;537;1;2;5/1/2017;5	6;4;4;7;9;1;28
3;541;1;2;5/1/2017;5	8;2	8;6;7;11;1;32
3;548;1;2;5/1/2017;2	8;1	6;2	25;7;10	3333333333333;2;22
3;554;1;2;5/1/2017;6	6;2	8;4	75;7;8	66666666666667;2;42
3;563;1;2;5/1/2017;7;4	4;7;7;11;1;35
3;573;1;2;5/1/2017;6	4;3	8;6	25;7;11;2;24
3;577;1;2;5/1/2017;7;1	97289168244659;5;7;11;1;38
3;579;1;2;5/1/2017;5	8;4	6;7;7;10	6666666666667;1;61
3;581;1;2;5/1/2017;7;3	8;5	75;7;11;2;46
3;582;1;2;5/1/2017;6	4;3	2;5	5;7;9	66666666666667;1;63
3;587;1;2;5/1/2017;7;3	8;6	5;7;6	66666666666667;2;56
3;592;1;2;5/1/2017;5	2;2	4;5	75;6	66666666666667;9	66666666666667;1;19
3;595;1;2;5/1/2017;7;3;6	75;5	33333333333333;11;2;14
3;607;1;2;5/1/2017;5	8;4;6;7;10;2;65
3;613;1;2;5/1/2017;6;2;4;5	66666666666667;10;2;23
3;617;1;2;5/1/2017;6	2;3	8;6	25;7;11;2;28
3;620;1;2;5/1/2017;5	4;3;5	5;7;10	3333333333333;1;63
3;622;1;2;5/1/2017;7;4	2;6;7;9	33333333333333;2;35
3;627;1;2;5/1/2017;5	8;2	24613597518402;6	25;5;11;2;46
3;629;1;2;5/1/2017;6	8;1	8;1;7;11;2;54
3;631;1;2;5/1/2017;5;2;6;3	66666666666667;10	3333333333333;2;42
3;641;1;2;5/1/2017;6;3	6;5	75;5	66666666666667;10	3333333333333;2;53
3;649;1;2;5/1/2017;6	6;3;3	25;7;11;2;56
3;663;1;2;5/1/2017;6;4	2;5	5;7;10	6666666666667;2;27
3;668;1;2;5/1/2017;5	4;4	2;5	25;7;10	6666666666667;1;47
3;674;1;2;5/1/2017;7;4;5	75;7;10	6666666666667;2;24
3;677;1;2;5/1/2017;6	4;3	2;5;7;11;2;50
3;685;1;2;5/1/2017;6	6;3	4;5	5;7;11;2;29
3;687;1;2;5/1/2017;7;5;7;7;11;1;69
3;688;1;2;5/1/2017;4	8;2	6;6	5;7;10;2;23
3;692;1;2;5/1/2017;7;3	4;5;7;11;1;41
3;693;1;2;5/1/2017;7;4	8;7;7;11;2;53
3;697;1;2;5/1/2017;6	6;5;6	25;7;10	6666666666667;1;64
3;700;1;2;5/1/2017;7;4	60579467497677;4	75;7;11;1;55
3;701;1;2;5/1/2017;6	4;4	2;6;7;11;1;45
3;705;1;2;5/1/2017;7;4	17582344700423;7;7;11;2;68
3;719;1;2;5/1/2017;7;4	4;6	75;7;11;2;24
3;726;1;2;5/1/2017;6	2;4	2;5	25;7;11;2;23
3;727;1;2;5/1/2017;7;2	6;4;7;11;1;23
3;730;1;2;5/1/2017;5	6;1	6;4	25;7;11;1;30
3;731;1;2;5/1/2017;6	2;3	4;5;7;11;1;32
3;747;1;2;5/1/2017;7;5;4	5;7;10	6666666666667;1;33
3;753;1;2;5/1/2017;6	8;5;7;7;11;1;50
3;756;1;2;5/1/2017;6;3	8;4	75;7;11;1;38
3;760;1;2;5/1/2017;5	4;3	6;5	25;5	66666666666667;8;2;37
3;774;1;2;5/1/2017;5	4;2;4	25;7;11;1;27
3;780;1;2;5/1/2017;7;5;3	5;7;11;2;40
3;782;1;2;5/1/2017;4	8;1	8;4	5;3	66666666666667;4;1;32
3;784;1;2;5/1/2017;7;2	6;5;7;11;1;25
3;788;1;2;5/1/2017;5	8;3	6;6	5;7;8	66666666666667;2;41
3;791;1;2;5/1/2017;6	6;2	6;5	75;7;11;1;33
3;802;1;2;5/1/2017;5	8;2	6;6;7;10;2;37
3;803;1;2;5/1/2017;6	2;4;6	5;7;10	3333333333333;1;65
3;804;1;2;5/1/2017;5	6;1	4;3;7;10	3333333333333;1;33
3;808;1;2;5/1/2017;7;2;4	25;7;11;1;74
3;811;1;2;5/1/2017;6;4	2;4	75;7;9	66666666666667;2;33
3;813;1;2;5/1/2017;7;3;6;7;11;1;70
3;821;1;2;5/1/2017;7;4	2;4	75;7;11;2;68
3;825;1;2;5/1/2017;7;5;7;7;8;1;41
3;828;1;2;5/1/2017;4	2;3	4;2	75;7;9	66666666666667;1;31
3;830;1;2;5/1/2017;7;4	4;7;7;11;1;32
3;836;1;2;5/1/2017;6	8;3	2;6	75;7;10	3333333333333;1;47
3;838;1;2;5/1/2017;6	4;3	4;4	5;7;9;1;61
3;845;1;2;5/1/2017;7;2	2;4	25;7;11;1;74
3;849;1;2;5/1/2017;6	6;4	8;4	25;4	66666666666667;6;1;56
3;851;1;2;5/1/2017;7;4	8;6;4	33333333333333;11;1;62
3;855;1;2;5/1/2017;3	4;2;5;6;7;1;19
3;868;1;2;5/1/2017;7;4	8;7;7;11;2;52
3;869;1;2;5/1/2017;7;2	8891371634607;6	75;7;11;2;56
3;899;1;2;5/1/2017;7;4	4;6;7;9;1;55
3;907;1;2;5/1/2017;7;3	2;7;7;9	66666666666667;2;45
3;958;1;2;5/2/2017;7;5;6;7;10;2;64
3;959;1;2;5/2/2017;7;4	8;5	25;7;10;2;64
3;960;1;2;5/2/2017;5	8;3	6;5	5;4;5;1;17
3;961;1;2;5/2/2017;7;5;7;7;8	33333333333333;1;68
3;962;1;2;5/2/2017;5	8;5;6	75;3;7	66666666666667;2;53
3;963;1;2;5/2/2017;7;3	2;3	25;7;11;2;48
3;964;1;2;5/2/2017;3	6;1;2	75;3;8;2;60
3;965;1;2;5/2/2017;6;4	6;5	5;7;9;1;66
3;966;1;2;5/2/2017;4	8;4	6;7;7;8;2;38
3;967;1;2;5/2/2017;7;3	4;7;7;11;1;72
3;968;1;2;5/2/2017;6	6;3;5;7;11;1;19
3;969;1;2;5/2/2017;7;4	6;4	75;7;11;2;58
3;6;1;1;5/1/2017;5	2;3	6;5;6	33333333333333;7;1;79
3;12;1;1;5/1/2017;4;4	18860426226529;4	5;4	33333333333333;7	33333333333333;1;24
3;13;1;1;5/1/2017;6	2;1	6;1;3;9;1;58
3;16;1;1;5/1/2017;3	4;2	6;4	25;6;4;2;28
3;25;1;1;5/1/2017;5	2;2	2;6;6	33333333333333;6	66666666666667;2;16
3;28;1;1;5/1/2017;5	8;5;5	75;4;11;2;71
3;29;1;1;5/1/2017;5;3	6;3	75;6	33333333333333;9	33333333333333;1;21
3;30;1;1;5/1/2017;5	4;2;5;7;10;1;31
3;33;1;1;5/1/2017;3	8;2	2;4	75;6	66666666666667;5;2;24
3;34;1;1;5/1/2017;4	6;2	8;2	75;5	66666666666667;5	33333333333333;2;41
3;38;1;1;5/1/2017;5	4;2	6;2	25;7;5;1;31
3;44;1;1;5/1/2017;5	6;3	2;6;7;9	33333333333333;2;29
3;46;1;1;5/1/2017;4	8;3;2;6;6;2;50
3;47;1;1;5/1/2017;5	4;2	8;4	75;3;6;1;69
3;49;1;1;5/1/2017;3	2;2	2;2;3	66666666666667;7	66666666666667;1;48
3;50;1;1;5/1/2017;4	6;2	53472942076284;2	5;3;9	33333333333333;2;25
3;52;1;1;5/1/2017;5	2;2;2	5;7;11;2;41
3;57;1;1;5/1/2017;1;1	6;1;4	33333333333333;1;1;70
3;62;1;1;5/1/2017;5	2;2	6;2	75;7;9;2;23
3;64;1;1;5/1/2017;3	6;2;2;3	33333333333333;9;2;48
3;66;1;1;5/1/2017;4;1	2;1	25;3	33333333333333;8;2;30
3;70;1;1;5/1/2017;4;2	4;2	25;5;7	33333333333333;1;32
3;74;1;1;5/1/2017;6	8;2	8;6	25;5;6;1;68
3;82;1;1;5/1/2017;4	4;2	6;3	75;5	33333333333333;8	33333333333333;1;22
3;88;1;1;5/1/2017;5	6;1	4;2	75;6	33333333333333;11;1;29
3;90;1;1;5/1/2017;4	6;4	2;1;4;6	66666666666667;1;49
3;97;1;1;5/1/2017;3	2;1	4;1;5	66666666666667;5	66666666666667;1;57
3;99;1;1;5/1/2017;5	6;3	2;5	75;6;8	66666666666667;2;21
3;100;1;1;5/1/2017;4;2	2;4	25;2	66666666666667;7;2;28
3;105;1;1;5/1/2017;2	6;3;2;4	66666666666667;5	33333333333333;1;79
3;111;1;1;5/1/2017;5	8;2	38895838765218;3	5;4;6;2;39
3;113;1;1;5/1/2017;3;1	8;2	5;7;7	33333333333333;1;67
3;114;1;1;5/1/2017;5	6;4	2;4	25;6	33333333333333;9	66666666666667;1;24
3;117;1;1;5/1/2017;2	8;2	4;2;4	33333333333333;6	66666666666667;1;25
3;119;1;1;5/1/2017;5	6;4	6;4	5;4	66666666666667;6	66666666666667;2;50
3;130;1;1;5/1/2017;4;3	4;5	25;7;10;1;21
3;133;1;1;5/1/2017;4	6;1	2;2;7;8	33333333333333;2;51
3;135;1;1;5/1/2017;5	4;2	6;2	75;6	66666666666667;7	66666666666667;2;21
3;143;1;1;5/1/2017;2	8;2	2;2	75;7;4	33333333333333;2;70
3;144;1;1;5/1/2017;5	6;3	6;1	5;6	33333333333333;10	6666666666667;1;80
3;149;1;1;5/1/2017;5	2;2	8;5	75;7;8;2;57
3;154;1;1;5/1/2017;4	6;3	4;4;6;10;1;20
3;158;1;1;5/1/2017;5	2;3	8;6;3	33333333333333;3	33333333333333;1;22
3;160;1;1;5/1/2017;5;2	4;4	5;6	33333333333333;6	33333333333333;1;25
3;162;1;1;5/1/2017;3;2;3	25;5	33333333333333;9;1;67
3;165;1;1;5/1/2017;6	2;2	6;7;7;6	33333333333333;2;24
3;169;1;1;5/1/2017;5	2;3	4;6	25;7;11;1;34
3;178;1;1;5/1/2017;3	8;1	8;2	75;6	33333333333333;8	66666666666667;2;26
3;185;1;1;5/1/2017;3	6;2;4	25;5	33333333333333;5	33333333333333;2;29
3;187;1;1;5/1/2017;4	4;2	6;4;3	66666666666667;8;2;42
3;195;1;1;5/1/2017;1;1	4;1;6	33333333333333;8;1;45
3;196;1;1;5/1/2017;4	6;2	8;4	25;4;6	33333333333333;1;54
3;211;1;1;5/1/2017;5	2;2	2;2	25;6	33333333333333;9;2;32
3;216;1;1;5/1/2017;3	8;1	8;1;3	33333333333333;5;1;72
3;217;1;1;5/1/2017;3	2;2;3;5;9	66666666666667;2;45
3;230;1;1;5/1/2017;3	4;4;3	25;5	33333333333333;7;1;22
3;235;1;1;5/1/2017;6	2;2	8;4	5;7;6;2;27
3;241;1;1;5/1/2017;6;3	6;4	75;7;11;1;41
3;248;1;1;5/1/2017;1;2	4;3	75;5	33333333333333;6;1;43
3;249;1;1;5/1/2017;3;2	4;3;5;8	33333333333333;1;69
3;261;1;1;5/1/2017;5	2;2	8;4;3	66666666666667;10;2;39
3;263;1;1;5/1/2017;5	2;2	8;4	75;3;6	33333333333333;2;22
3;266;1;1;5/1/2017;4	6;2	6;5	5;5;11;2;60
3;278;1;1;5/1/2017;4	4;3;5;6	33333333333333;10;1;51
3;285;1;1;5/1/2017;1	4;1	6;1	25;3;4	66666666666667;2;80
3;289;1;1;5/1/2017;2	2;1	4;1	5;7;5;1;25
3;306;1;1;5/1/2017;4	8;2;1;4;6;2;68
3;309;1;1;5/1/2017;5	4;4;6;7;11;2;49
3;317;1;1;5/1/2017;5	8;3	2;7;3	33333333333333;11;2;69
3;318;1;1;5/1/2017;5	2;3;5	25;7;9	66666666666667;2;63
3;319;1;1;5/1/2017;4	4;2	4;5	25;7;9;2;46
3;320;1;1;5/1/2017;5;2	71338190184229;2	25;6	66666666666667;7;1;59
3;322;1;1;5/1/2017;1;2	8;4;3;6;2;61
3;326;1;1;5/1/2017;3	8;2	2;4	25;5	33333333333333;9;2;29
3;327;1;1;5/1/2017;1	8;1	2;1;3	66666666666667;8;2;24
3;334;1;1;5/1/2017;6	2;2	8;1;5	66666666666667;5	66666666666667;2;66
3;349;1;1;5/1/2017;6	8;4;4	5;7;8;1;42
3;355;1;1;5/1/2017;5	8;2;3	25;6;8;1;28
3;359;1;1;5/1/2017;3	6;4;7;7;11;2;73
3;373;1;1;5/1/2017;5	2;4	8;6	5;3;5;1;65
3;377;1;1;5/1/2017;4	6;2	25161563948286;2	5;7;1	33333333333333;2;38
3;378;1;1;5/1/2017;3	4;3	4;5	5;4	33333333333333;5;1;35
3;385;1;1;5/1/2017;4	2;2	2;3;4	66666666666667;7	66666666666667;2;23
3;386;1;1;5/1/2017;6;4	4;4	75;7;11;1;56
3;387;1;1;5/1/2017;4	8;2	2;5;6;7;2;30
3;389;1;1;5/1/2017;5	2;4	8;4;6	66666666666667;6	33333333333333;2;55
3;390;1;1;5/1/2017;5;2;5;7;10;2;30
3;399;1;1;5/1/2017;6	6;3	35815095939275;4	25;7;8	33333333333333;1;52
3;400;1;1;5/1/2017;5;3;6;5	33333333333333;6;2;46
3;403;1;1;5/1/2017;5	6;3	8;3	75;3;6	33333333333333;2;21
3;405;1;1;5/1/2017;4	8;2	2;5	5;1;5;1;58
3;406;1;1;5/1/2017;3;2	4;2	25;3	33333333333333;5;1;73
3;410;1;1;5/1/2017;4;2;6	25;7;11;2;29
3;415;1;1;5/1/2017;6	4;3	4;3	25;7;9	66666666666667;1;71
3;425;1;1;5/1/2017;3;1	8;1;3	66666666666667;8	33333333333333;1;31
3;430;1;1;5/1/2017;1	8;2;6;6	33333333333333;9	66666666666667;2;33
3;432;1;1;5/1/2017;7;2	6;6	75;7;11;2;23
3;439;1;1;5/1/2017;4	8;1	8;2	5;6	33333333333333;9;1;41
3;445;1;1;5/1/2017;4	8;3	6;4	5;6	33333333333333;8	66666666666667;1;34
3;450;1;1;5/1/2017;5	2;2	6;3	75;6	33333333333333;6	66666666666667;1;62
3;451;1;1;5/1/2017;5	8;2	2;4	25;7;11;1;73
3;453;1;1;5/1/2017;5	6;2	6089671781147;5;6	66666666666667;7;2;24
3;454;1;1;5/1/2017;2	2;3	6;3	25;4;4	33333333333333;1;18
3;456;1;1;5/1/2017;3	4;2	4;4	5;5	66666666666667;8	66666666666667;2;23
3;459;1;1;5/1/2017;3	8;3;4;4;8;2;44
3;461;1;1;5/1/2017;6;3	8;5;6	33333333333333;9	33333333333333;2;32
3;463;1;1;5/1/2017;5	6;2	2;5	25;7;8	33333333333333;1;21
3;465;1;1;5/1/2017;6	8;3	4;4	25;7;11;2;65
3;466;1;1;5/1/2017;7;3	56670538041575;7;6;6	66666666666667;2;65
3;469;1;1;5/1/2017;3	6;3	2;1	75;4;10;2;54
3;472;1;1;5/1/2017;3	4;3	03402026986068;4;5	33333333333333;7;2;32
3;479;1;1;5/1/2017;6;2	67779851848825;6	25;5;7	33333333333333;1;24
3;480;1;1;5/1/2017;4	4;3;5	5;7;9	33333333333333;2;43
3;483;1;1;5/1/2017;2	2;5;5;6;11;2;16
3;488;1;1;5/1/2017;1	4;1;1	5;5;7;1;36
3;491;1;1;5/1/2017;3	4;2	2;2	75;3;9;2;24
3;496;1;1;5/1/2017;5;2	2;3	5;4	66666666666667;9;2;42
3;514;1;1;5/1/2017;7;4	2;3	5;7;8;2;63
3;515;1;1;5/1/2017;6	4;2	74787470689017;6;7;7;1;26
3;522;1;1;5/1/2017;7;1	2;3	5;7;8	33333333333333;1;67
3;525;1;1;5/1/2017;4	2;3;3	25;4	33333333333333;10;2;38
3;533;1;1;5/1/2017;5	8;2	48948843036366;2	75;5;5	66666666666667;2;49
3;539;1;1;5/1/2017;5	6;2	6;4;4	33333333333333;4;1;20
3;540;1;1;5/1/2017;6	6;2	2;2	75;7;8;2;59
3;543;1;1;5/1/2017;3	2;3;2	75;2	66666666666667;5	33333333333333;1;23
3;544;1;1;5/1/2017;6	8;1	6;3	25;7;10	3333333333333;2;34
3;549;1;1;5/1/2017;4	6;1	2;1;5	33333333333333;7	33333333333333;2;19
3;556;1;1;5/1/2017;5;2	6;3	5;7;9;2;21
3;560;1;1;5/1/2017;7;4	2;1;7;11;2;73
3;564;1;1;5/1/2017;1	6;3	4;5	25;7;7	66666666666667;2;23
3;568;1;1;5/1/2017;7;4	4;6;7;11;2;39
3;569;1;1;5/1/2017;5	2;1	8;1	5;3;9	33333333333333;1;59
3;572;1;1;5/1/2017;4	2;1	6;1;5	66666666666667;8	33333333333333;1;33
3;576;1;1;5/1/2017;6	4;1	4;2	25;7;11;1;49
3;584;1;1;5/1/2017;3	6;2	4;3	75;4;7	66666666666667;2;77
3;585;1;1;5/1/2017;5;4	03285489664491;3	5;6	33333333333333;8	33333333333333;1;27
3;591;1;1;5/1/2017;6	2;3	2;4	5;6	66666666666667;7	66666666666667;2;28
3;593;1;1;5/1/2017;5	2;3	2;4	75;7;11;2;23
3;594;1;1;5/1/2017;1	4;1	6;1	25;4;5	66666666666667;2;66
3;598;1;1;5/1/2017;7;2	4;5	5;7;10;1;53
3;600;1;1;5/1/2017;6;3	6;3	25;7;7;1;56
3;602;1;1;5/1/2017;5;3	8;7;3	66666666666667;11;2;57
3;604;1;1;5/1/2017;1;1;1;1	66666666666667;5	66666666666667;2;53
3;605;1;1;5/1/2017;7;5;4	75;7;8	33333333333333;1;67
3;625;1;1;5/1/2017;6	6;3	6;4	25;7;11;2;36
3;635;1;1;5/1/2017;5	4;2	53606939325554;4	75;5	33333333333333;9	66666666666667;2;47
3;637;1;1;5/1/2017;6;4;6	75;7;10	6666666666667;1;73
3;638;1;1;5/1/2017;6	6;3	6;6;7;11;2;46
3;642;1;1;5/1/2017;5	8;4	2;2	5;7;9	66666666666667;1;55
3;650;1;1;5/1/2017;7;1	6;2	5;7;10;2;56
3;653;1;1;5/1/2017;3	4;3	2;6;7;11;2;59
3;654;1;1;5/1/2017;4;2;4;5	66666666666667;7	66666666666667;1;42
3;662;1;1;5/1/2017;7;3	8;6	5;7;11;1;62
3;664;1;1;5/1/2017;7;3	2;1	25;7;10	6666666666667;1;56
3;665;1;1;5/1/2017;4	8;3;5	25;4;11;1;22
3;678;1;1;5/1/2017;6	2;3;3	75;6	33333333333333;9	33333333333333;1;27
3;682;1;1;5/1/2017;6;2	35237748887485;3	25;7;11;2;35
3;684;1;1;5/1/2017;4	4;2	6;3	75;5	33333333333333;5	33333333333333;1;33
3;686;1;1;5/1/2017;4	6;2	2;2;4	33333333333333;3;1;47
3;690;1;1;5/1/2017;5	2;1;6	25;7;11;1;46
3;691;1;1;5/1/2017;5;2	45133858730152;3	5;5;8	33333333333333;1;50
3;694;1;1;5/1/2017;3	8;2	6;1	75;7;4	66666666666667;1;21
3;695;1;1;5/1/2017;5	6;2;3	25;7;10	3333333333333;1;60
3;696;1;1;5/1/2017;6;2	6;4	75;7;11;1;42
3;698;1;1;5/1/2017;5	2;2	2;5	75;5	66666666666667;8;2;24
3;699;1;1;5/1/2017;4	8;1	2;4;7;11;2;30
3;703;1;1;5/1/2017;4;1	4;7;7;11;1;30
3;722;1;1;5/1/2017;3	8;3;5;3;11;1;27
3;736;1;1;5/1/2017;6;3	8;3	75;6;9;2;58
3;739;1;1;5/1/2017;4	8;2	4;3	75;6;9;1;53
3;748;1;1;5/1/2017;5	6;2	8;4	75;7;10;2;47
3;757;1;1;5/1/2017;5;2	56686070179331;5;3	66666666666667;7	66666666666667;1;26
3;759;1;1;5/1/2017;3	6;1	8;4;4	66666666666667;7	33333333333333;2;60
3;764;1;1;5/1/2017;6	4;3;5	75;7;10;1;31
3;767;1;1;5/1/2017;5	8;4	2;4;7;9;2;56
3;769;1;1;5/1/2017;6;3	4;5	25;7;7;2;37
3;773;1;1;5/1/2017;5	8;2	6;4	75;5	33333333333333;10	6666666666667;1;23
3;775;1;1;5/1/2017;4;1	4;3;6	66666666666667;8;2;42
3;777;1;1;5/1/2017;6	6;1;3	75;6;9	33333333333333;2;39
3;781;1;1;5/1/2017;5	8;4	6;1;5;5	33333333333333;1;18
3;786;1;1;5/1/2017;1	6;1;1;5;11;2;58
3;798;1;1;5/1/2017;7;2	8;4	5;6	66666666666667;8;1;34
3;800;1;1;5/1/2017;6	6;5;6;7;11;1;32
3;806;1;1;5/1/2017;4	6;3	4;3	5;7;10	6666666666667;1;22
3;807;1;1;5/1/2017;3	8;1	2;1	75;7;11;1;27
3;812;1;1;5/1/2017;5	2;4	6;3;7;7	33333333333333;2;22
3;816;1;1;5/1/2017;3	6;2	8;3	25;6;5	66666666666667;2;19
3;832;1;1;5/1/2017;4;3	23301381383425;4	5;5;9	66666666666667;2;33
3;833;1;1;5/1/2017;2	4;2	8;4	25;5	33333333333333;7;2;25
3;834;1;1;5/1/2017;2;1;1	25;6	33333333333333;7;1;53
3;837;1;1;5/1/2017;5;3	6;4	5;5	33333333333333;5	33333333333333;2;29
3;839;1;1;5/1/2017;6	4;5;7;6	33333333333333;7	33333333333333;1;76
3;844;1;1;5/1/2017;6	8;2	24225333154844;6;5	33333333333333;9	33333333333333;1;57
3;846;1;1;5/1/2017;3;2	4;3	25;4	33333333333333;5	66666666666667;2;22
3;848;1;1;5/1/2017;2	6;1	6;1	75;2	33333333333333;6	33333333333333;1;25
3;853;1;1;5/1/2017;5	4;1	8;5;7;9;1;40
3;860;1;1;5/1/2017;5	2;3	2;3	75;6	33333333333333;11;1;69
3;865;1;1;5/1/2017;6	2;2	8;3	5;7;11;2;42
3;867;1;1;5/1/2017;5	6;3;4	75;5	66666666666667;9;2;57
3;879;1;1;5/1/2017;3	4;1	6;5	25;6	33333333333333;8	66666666666667;1;37
3;880;1;1;5/1/2017;3	4;3;2	5;5;7	66666666666667;2;22
3;895;1;1;5/1/2017;5	6;3	78422296220478;5	25;7;11;1;40
3;896;1;1;5/1/2017;4	6;2;5	5;7;11;2;27
3;898;1;1;5/1/2017;5	8;1	2;2	75;7;11;1;31
3;901;1;1;5/1/2017;3;3;1	75;6;5	33333333333333;2;68
3;902;1;1;5/1/2017;1	6;1	8;2	75;6	33333333333333;10	3333333333333;1;31
3;904;1;1;5/1/2017;3	8;2	4;2;7;7;1;23
3;920;1;1;5/1/2017;3	6;4;4;4	33333333333333;5	66666666666667;2;21
3;927;1;1;5/1/2017;6	8;2	2;3	5;7;9;2;32
3;929;1;1;5/1/2017;6	2;3;6;6	33333333333333;11;2;75
3;942;1;1;5/1/2017;5	6;3	6;5	5;7;8	33333333333333;1;24
3;947;1;1;5/1/2017;1;1;1;3;6;2;65
3;953;1;1;5/1/2017;4	6;2	69524542925334;3	25;7;2	66666666666667;2;22
3;955;1;1;5/1/2017;6	8;2	2;2	25;7;10	3333333333333;1;26
3;956;1;1;5/1/2017;5	4;1	52905225282544;2	5;6;9	33333333333333;2;37
3;957;1;1;5/1/2017;5	4;2	6;3	75;4	66666666666667;5;1;21
4;65;1;2;5/1/2017;5	4;4	6;7;7;11;1;68
4;69;1;2;5/1/2017;7;5;6	5;7;11;1;71
4;76;1;2;5/1/2017;7;4	6;6	25;7;11;2;48
4;78;1;2;5/1/2017;7;4;7;7;8;2;52
4;79;1;2;5/1/2017;5	8;5;7;7;11;1;25
4;80;1;2;5/1/2017;6	2;1	8;3	75;7;11;1;60
4;85;1;2;5/1/2017;5	8;3	01163703532774;4	75;6	66666666666667;8;2;32
4;91;1;2;5/1/2017;7;4	6;7;7;11;2;34
4;95;1;2;5/1/2017;7;4	2;5	5;7;11;1;51
4;96;1;2;5/1/2017;7;4	8;3	75;7;11;1;30
4;98;1;2;5/1/2017;4	6;3	6;7;3;5	33333333333333;2;37
4;103;1;2;5/1/2017;5;4;6;7;8	66666666666667;1;41
4;107;1;2;5/1/2017;7;3	8;7;7;11;2;57
4;108;1;2;5/1/2017;6	6;2	6;5	25;6	33333333333333;10;1;27
4;132;1;2;5/1/2017;6	6;2	6;5;6	33333333333333;10;1;53
4;137;1;2;5/1/2017;3;3	4;3	5;3	33333333333333;6;2;36
4;139;1;2;5/1/2017;7;4	6;7;7;11;1;65
4;140;1;2;5/1/2017;5	8;3	8;7;7;8;1;42
4;145;1;2;5/1/2017;6	4;2	8;6	25;7;11;2;42
4;148;1;2;5/1/2017;7;5;7;7;10	3333333333333;1;58
4;155;1;2;5/1/2017;7;4	59602210484613;7;7;10	6666666666667;2;50
4;161;1;2;5/1/2017;7;3	6;6	75;7;11;2;44
4;163;1;2;5/1/2017;3	4;3	6;4;6;7	33333333333333;1;20
4;164;1;2;5/1/2017;6;2	4;3	5;3	33333333333333;11;2;37
4;166;1;2;5/1/2017;5	8;3	6;5	5;7;11;2;65
4;167;1;2;5/1/2017;6	6;3	4;7;7;4	33333333333333;1;31
4;168;1;2;5/1/2017;7;3	4;7;7;11;1;64
4;170;1;2;5/1/2017;6	6;3;5;7;6	66666666666667;1;23
4;171;1;2;5/1/2017;5	8;4	6;7;7;10	6666666666667;2;61
4;175;1;2;5/1/2017;7;4;5	75;6	66666666666667;10	6666666666667;2;24
4;176;1;2;5/1/2017;7;4	6;4	5;3	33333333333333;11;2;60
4;180;1;2;5/1/2017;5	8;4;3	5;6	33333333333333;6	33333333333333;1;41
4;191;1;2;5/1/2017;6	8;2	8;5	5;6	66666666666667;9;2;37
4;199;1;2;5/1/2017;7;2	6;7;5;11;1;61
4;206;1;2;5/1/2017;5	8;4;4	75;5;11;1;70
4;210;1;2;5/1/2017;7;3	4;4	5;7;11;1;53
4;222;1;2;5/1/2017;6	6;3;5	25;6	66666666666667;10	6666666666667;1;28
4;225;1;2;5/1/2017;6	2;4	6;1	25;7;11;2;26
4;229;1;2;5/1/2017;7;3	8;5	75;7;11;2;33
4;233;1;2;5/1/2017;5	6;3	696756103137;4	5;7;10;2;40
4;237;1;2;5/1/2017;6	4;2	4;3;7;11;1;60
4;239;1;2;5/1/2017;7;3	2;5	5;7;11;1;62
4;242;1;2;5/1/2017;6;2;6	25;7;7	33333333333333;2;53
4;247;1;2;5/1/2017;6	6;2	6;3	25;7;9	33333333333333;1;73
4;251;1;2;5/1/2017;5	8;3;4;3;6;1;25
4;255;1;2;5/1/2017;5	4;5;5;7;10	3333333333333;2;60
4;258;1;2;5/1/2017;7;2	4;5	75;7;11;2;26
4;262;1;2;5/1/2017;6	2;3	4;5;7;9;1;43
4;269;1;2;5/1/2017;6	6;1	8;3	25;7;7;1;61
4;272;1;2;5/1/2017;5;2;3;3	33333333333333;4	33333333333333;1;33
4;273;1;2;5/1/2017;7;3	6;5	5;7;10	6666666666667;2;67
4;282;1;2;5/1/2017;6	6;2	8;3	75;6	33333333333333;11;1;60
4;286;1;2;5/1/2017;7;5;6;7;7	33333333333333;1;53
4;294;1;2;5/1/2017;6	2;4;5	5;6	66666666666667;9	33333333333333;2;28
4;295;1;2;5/1/2017;5	2;2	4;4	5;7;11;2;37
4;298;1;2;5/1/2017;5	8;4	2;7;7;8	66666666666667;2;62
4;303;1;2;5/1/2017;7;3	6;3;7;9	66666666666667;1;22
4;307;1;2;5/1/2017;5	8;2	71127793644896;6;7;11;1;51
4;314;1;2;5/1/2017;7;2	2;5	5;7;11;2;61
4;323;1;2;5/1/2017;7;3	4;5;7;11;2;58
4;325;1;2;5/1/2017;6	8;2	4;3;7;9	66666666666667;2;49
4;328;1;2;5/1/2017;6;4	4;5;6	66666666666667;10	3333333333333;1;36
4;330;1;2;5/1/2017;5	8;2	4;5	75;5	66666666666667;10;1;29
4;335;1;2;5/1/2017;6;2	8;6	5;7;10	3333333333333;2;65
4;339;1;2;5/1/2017;6	4;4	2;6	25;7;11;1;61
4;346;1;2;5/1/2017;7;3	2;6	5;7;11;1;60
4;364;1;2;5/1/2017;6	4;4;4	25;7;11;1;66
4;368;1;2;5/1/2017;6	4;2	4;4	25;7;9	66666666666667;2;38
4;374;1;2;5/1/2017;5	6;4	02605309222119;3	5;7;8	33333333333333;2;49
4;379;1;2;5/1/2017;6	8;4	4;6	25;7;11;1;62
4;380;1;2;5/1/2017;6	8;5;7;7;11;2;36
4;383;1;2;5/1/2017;5	4;3	6;5;3	33333333333333;10	6666666666667;2;73
4;393;1;2;5/1/2017;7;3	4;5	75;7;11;2;50
4;395;1;2;5/1/2017;7;2	8;3	75;7;11;2;28
4;402;1;2;5/1/2017;6;2	8;6	25;6	33333333333333;9	66666666666667;2;17
4;409;1;2;5/1/2017;6	4;1	8;6	5;7;11;1;49
4;418;1;2;5/1/2017;6	2;2	6;2	5;6	33333333333333;11;2;30
4;419;1;2;5/1/2017;6	4;1	8435547350415;2	75;7;9	66666666666667;1;30
4;424;1;2;5/1/2017;6;3	6;4	25;6	33333333333333;11;1;21
4;426;1;2;5/1/2017;7;3;3	25;7;8	66666666666667;1;26
4;429;1;2;5/1/2017;6	8;3	2;6	5;7;11;2;58
4;433;1;2;5/1/2017;5	8;4	8;4;6	33333333333333;9	66666666666667;1;22
4;436;1;2;5/1/2017;6	4;4;2	25;7;8	33333333333333;2;28
4;437;1;2;5/1/2017;5;2;3;5	33333333333333;9	33333333333333;2;36
4;438;1;2;5/1/2017;6	8;2	8;4	5;4	33333333333333;7	33333333333333;1;24
4;442;1;2;5/1/2017;4	6;3	2;6	25;4	33333333333333;11;1;32
4;444;1;2;5/1/2017;5	6;4	6;6	25;5;7	66666666666667;2;28
4;448;1;2;5/1/2017;5	8;2	8;4;6;8	33333333333333;2;19
4;449;1;2;5/1/2017;6	2;4	2;4	25;6;8;1;24
4;460;1;2;5/1/2017;6	8;2;5	25;6	33333333333333;11;2;35
4;462;1;2;5/1/2017;7;4	6;5	75;7;11;1;35
4;464;1;2;5/1/2017;7;4;4	75;7;11;2;65
4;473;1;2;5/1/2017;6;3	2;3	75;7;9;1;51
4;476;1;2;5/1/2017;6	4;1	8;7;7;11;1;30
4;478;1;2;5/1/2017;7;4	03658249153954;6	75;3;11;1;53
4;481;1;2;5/1/2017;7;4;7;6	66666666666667;10	3333333333333;2;60
4;482;1;2;5/1/2017;6	4;3	6;5	75;7;9	66666666666667;1;24
4;485;1;2;5/1/2017;4	8;2	2;5	25;6	33333333333333;10	3333333333333;1;66
4;490;1;2;5/1/2017;5	6;2	2;5	25;7;9;2;37
4;492;1;2;5/1/2017;7;4	6;6	75;7;11;1;30
4;495;1;2;5/1/2017;7;4	4;6	75;7;10	3333333333333;1;55
4;497;1;2;5/1/2017;7;5;7;7;11;2;71
4;500;1;2;5/1/2017;5	8;4;5;6	66666666666667;10	3333333333333;1;25
4;504;1;2;5/1/2017;5	8;4	6;7;7;8;2;43
4;506;1;2;5/1/2017;5	6;2	4;5;6;11;2;23
4;516;1;2;5/1/2017;5	8;2	6;4	75;6	33333333333333;8;1;52
4;519;1;2;5/1/2017;6	2;3	2;5	75;6	33333333333333;10;1;26
4;528;1;2;5/1/2017;5	6;2	2;4	25;5	33333333333333;9	66666666666667;1;48
4;537;1;2;5/1/2017;5	6;4;4;7;9;1;28
4;541;1;2;5/1/2017;5	8;2	8;6;7;11;1;32
4;548;1;2;5/1/2017;2	8;1	6;2	25;7;10	3333333333333;2;22
4;554;1;2;5/1/2017;6	6;2	8;4	75;7;8	66666666666667;2;42
4;563;1;2;5/1/2017;7;4	4;7;7;11;1;35
4;573;1;2;5/1/2017;6	4;3	8;6	25;7;11;2;24
4;577;1;2;5/1/2017;7;2	13225106285511;5;7;11;1;38
4;579;1;2;5/1/2017;5	8;4	6;7;7;10	6666666666667;1;61
4;581;1;2;5/1/2017;7;3	8;5	75;7;11;2;46
4;582;1;2;5/1/2017;6	4;3	2;5	5;7;9	66666666666667;1;63
4;587;1;2;5/1/2017;7;3	8;6	5;7;6	66666666666667;2;56
4;592;1;2;5/1/2017;5	2;2	4;5	75;6	66666666666667;9	66666666666667;1;19
4;595;1;2;5/1/2017;7;3;6	75;5	33333333333333;11;2;14
4;607;1;2;5/1/2017;5	8;4;6;7;10;2;65
4;613;1;2;5/1/2017;6;2;4;5	66666666666667;10;2;23
4;617;1;2;5/1/2017;6	2;3	8;6	25;7;11;2;28
4;620;1;2;5/1/2017;5	4;3;5	5;7;10	3333333333333;1;63
4;622;1;2;5/1/2017;7;4	2;6;7;9	33333333333333;2;35
4;627;1;2;5/1/2017;5	8;2	47868513634833;6	25;5;11;2;46
4;629;1;2;5/1/2017;6	8;1	8;1;7;11;2;54
4;631;1;2;5/1/2017;5;2;6;3	66666666666667;10	3333333333333;2;42
4;641;1;2;5/1/2017;6;3	6;5	75;5	66666666666667;10	3333333333333;2;53
4;649;1;2;5/1/2017;6	6;3;3	25;7;11;2;56
4;663;1;2;5/1/2017;6;4	2;5	5;7;10	6666666666667;2;27
4;668;1;2;5/1/2017;5	4;4	2;5	25;7;10	6666666666667;1;47
4;674;1;2;5/1/2017;7;4;5	75;7;10	6666666666667;2;24
4;677;1;2;5/1/2017;6	4;3	2;5;7;11;2;50
4;685;1;2;5/1/2017;6	6;3	4;5	5;7;11;2;29
4;687;1;2;5/1/2017;7;5;7;7;11;1;69
4;688;1;2;5/1/2017;4	8;2	6;6	5;7;10;2;23
4;692;1;2;5/1/2017;7;3	4;5;7;11;1;41
4;693;1;2;5/1/2017;7;4	8;7;7;11;2;53
4;697;1;2;5/1/2017;6	6;5;6	25;7;10	6666666666667;1;64
4;700;1;2;5/1/2017;7;4	94283746505666;4	75;7;11;1;55
4;701;1;2;5/1/2017;6	4;4	2;6;7;11;1;45
4;705;1;2;5/1/2017;7;4	06913859939889;7;7;11;2;68
4;719;1;2;5/1/2017;7;4	4;6	75;7;11;2;24
4;726;1;2;5/1/2017;6	2;4	2;5	25;7;11;2;23
4;727;1;2;5/1/2017;7;2	6;4;7;11;1;23
4;730;1;2;5/1/2017;5	6;1	6;4	25;7;11;1;30
4;731;1;2;5/1/2017;6	2;3	4;5;7;11;1;32
4;747;1;2;5/1/2017;7;5;4	5;7;10	6666666666667;1;33
4;753;1;2;5/1/2017;6	8;5;7;7;11;1;50
4;756;1;2;5/1/2017;6;3	8;4	75;7;11;1;38
4;760;1;2;5/1/2017;5	4;3	6;5	25;5	66666666666667;8;2;37
4;774;1;2;5/1/2017;5	4;2;4	25;7;11;1;27
4;780;1;2;5/1/2017;7;5;3	5;7;11;2;40
4;782;1;2;5/1/2017;4	8;1	8;4	5;3	66666666666667;4;1;32
4;784;1;2;5/1/2017;7;2	6;5;7;11;1;25
4;788;1;2;5/1/2017;5	8;3	6;6	5;7;8	66666666666667;2;41
4;791;1;2;5/1/2017;6	6;2	6;5	75;7;11;1;33
4;802;1;2;5/1/2017;5	8;2	6;6;7;10;2;37
4;803;1;2;5/1/2017;6	2;4;6	5;7;10	3333333333333;1;65
4;804;1;2;5/1/2017;5	6;1	4;3;7;10	3333333333333;1;33
4;808;1;2;5/1/2017;7;2;4	25;7;11;1;74
4;811;1;2;5/1/2017;6;4	2;4	75;7;9	66666666666667;2;33
4;813;1;2;5/1/2017;7;3;6;7;11;1;70
4;821;1;2;5/1/2017;7;4	2;4	75;7;11;2;68
4;825;1;2;5/1/2017;7;5;7;7;8;1;41
4;828;1;2;5/1/2017;4	2;3	4;2	75;7;9	66666666666667;1;31
4;830;1;2;5/1/2017;7;4	4;7;7;11;1;32
4;836;1;2;5/1/2017;6	8;3	2;6	75;7;10	3333333333333;1;47
4;838;1;2;5/1/2017;6	4;3	4;4	5;7;9;1;61
4;845;1;2;5/1/2017;7;2	2;4	25;7;11;1;74
4;849;1;2;5/1/2017;6	6;4	8;4	25;4	66666666666667;6;1;56
4;851;1;2;5/1/2017;7;4	8;6;4	33333333333333;11;1;62
4;855;1;2;5/1/2017;3	4;2;5;6;7;1;19
4;868;1;2;5/1/2017;7;4	8;7;7;11;2;52
4;869;1;2;5/1/2017;7;3	48505125362919;6	75;7;11;2;56
4;899;1;2;5/1/2017;7;4	4;6;7;9;1;55
4;907;1;2;5/1/2017;7;3	2;7;7;9	66666666666667;2;45
4;958;1;2;5/2/2017;7;5;6;7;10;2;64
4;959;1;2;5/2/2017;7;4	8;5	25;7;10;2;64
4;960;1;2;5/2/2017;5	8;3	6;5	5;4;5;1;17
4;961;1;2;5/2/2017;7;5;7;7;8	33333333333333;1;68
4;962;1;2;5/2/2017;5	8;5;6	75;3;7	66666666666667;2;53
4;963;1;2;5/2/2017;7;3	2;3	25;7;11;2;48
4;964;1;2;5/2/2017;3	6;1;2	75;3;8;2;60
4;965;1;2;5/2/2017;6;4	6;5	5;7;9;1;66
4;966;1;2;5/2/2017;4	8;4	6;7;7;8;2;38
4;967;1;2;5/2/2017;7;3	4;7;7;11;1;72
4;968;1;2;5/2/2017;6	6;3;5;7;11;1;19
4;969;1;2;5/2/2017;7;4	6;4	75;7;11;2;58
4;6;1;1;5/1/2017;5	2;3	6;5;6	33333333333333;7;1;79
4;12;1;1;5/1/2017;4;3	56172780038494;4	5;4	33333333333333;7	33333333333333;1;24
4;13;1;1;5/1/2017;6	2;1	6;1;3;9;1;58
4;16;1;1;5/1/2017;3	4;2	6;4	25;6;4;2;28
4;25;1;1;5/1/2017;5	2;2	2;6;6	33333333333333;6	66666666666667;2;16
4;28;1;1;5/1/2017;5	8;5;5	75;4;11;2;71
4;29;1;1;5/1/2017;5;3	6;3	75;6	33333333333333;9	33333333333333;1;21
4;30;1;1;5/1/2017;5	4;2;5;7;10;1;31
4;33;1;1;5/1/2017;3	8;2	2;4	75;6	66666666666667;5;2;24
4;34;1;1;5/1/2017;4	6;2	8;2	75;5	66666666666667;5	33333333333333;2;41
4;38;1;1;5/1/2017;5	4;2	6;2	25;7;5;1;31
4;44;1;1;5/1/2017;5	6;3	2;6;7;9	33333333333333;2;29
4;46;1;1;5/1/2017;4	8;3;2;6;6;2;50
4;47;1;1;5/1/2017;5	4;2	8;4	75;3;6;1;69
4;49;1;1;5/1/2017;3	2;2	2;2;3	66666666666667;7	66666666666667;1;48
4;50;1;1;5/1/2017;4	6;2	60569799760938;2	5;3;9	33333333333333;2;25
4;52;1;1;5/1/2017;5	2;2;2	5;7;11;2;41
4;57;1;1;5/1/2017;1;1	6;1;4	33333333333333;1;1;70
4;62;1;1;5/1/2017;5	2;2	6;2	75;7;9;2;23
4;64;1;1;5/1/2017;3	6;2;2;3	33333333333333;9;2;48
4;66;1;1;5/1/2017;4;1	2;1	25;3	33333333333333;8;2;30
4;70;1;1;5/1/2017;4;2	4;2	25;5;7	33333333333333;1;32
4;74;1;1;5/1/2017;6	8;2	8;6	25;5;6;1;68
4;82;1;1;5/1/2017;4	4;2	6;3	75;5	33333333333333;8	33333333333333;1;22
4;88;1;1;5/1/2017;5	6;1	4;2	75;6	33333333333333;11;1;29
4;90;1;1;5/1/2017;4	6;4	2;1;4;6	66666666666667;1;49
4;97;1;1;5/1/2017;3	2;1	4;1;5	66666666666667;5	66666666666667;1;57
4;99;1;1;5/1/2017;5	6;3	2;5	75;6;8	66666666666667;2;21
4;100;1;1;5/1/2017;4;2	2;4	25;2	66666666666667;7;2;28
4;105;1;1;5/1/2017;2	6;3;2;4	66666666666667;5	33333333333333;1;79
4;111;1;1;5/1/2017;5	8;2	45630353603613;3	5;4;6;2;39
4;113;1;1;5/1/2017;3;1	8;2	5;7;7	33333333333333;1;67
4;114;1;1;5/1/2017;5	6;4	2;4	25;6	33333333333333;9	66666666666667;1;24
4;117;1;1;5/1/2017;2	8;2	4;2;4	33333333333333;6	66666666666667;1;25
4;119;1;1;5/1/2017;5	6;4	6;4	5;4	66666666666667;6	66666666666667;2;50
4;130;1;1;5/1/2017;4;3	4;5	25;7;10;1;21
4;133;1;1;5/1/2017;4	6;1	2;2;7;8	33333333333333;2;51
4;135;1;1;5/1/2017;5	4;2	6;2	75;6	66666666666667;7	66666666666667;2;21
4;143;1;1;5/1/2017;2	8;2	2;2	75;7;4	33333333333333;2;70
4;144;1;1;5/1/2017;5	6;3	6;1	5;6	33333333333333;10	6666666666667;1;80
4;149;1;1;5/1/2017;5	2;2	8;5	75;7;8;2;57
4;154;1;1;5/1/2017;4	6;3	4;4;6;10;1;20
4;158;1;1;5/1/2017;5	2;3	8;6;3	33333333333333;3	33333333333333;1;22
4;160;1;1;5/1/2017;5;2	4;4	5;6	33333333333333;6	33333333333333;1;25
4;162;1;1;5/1/2017;3;2;3	25;5	33333333333333;9;1;67
4;165;1;1;5/1/2017;6	2;2	6;7;7;6	33333333333333;2;24
4;169;1;1;5/1/2017;5	2;3	4;6	25;7;11;1;34
4;178;1;1;5/1/2017;3	8;1	8;2	75;6	33333333333333;8	66666666666667;2;26
4;185;1;1;5/1/2017;3	6;2;4	25;5	33333333333333;5	33333333333333;2;29
4;187;1;1;5/1/2017;4	4;2	6;4;3	66666666666667;8;2;42
4;195;1;1;5/1/2017;1;1	4;1;6	33333333333333;8;1;45
4;196;1;1;5/1/2017;4	6;2	8;4	25;4;6	33333333333333;1;54
4;211;1;1;5/1/2017;5	2;2	2;2	25;6	33333333333333;9;2;32
4;216;1;1;5/1/2017;3	8;1	8;1;3	33333333333333;5;1;72
4;217;1;1;5/1/2017;3	2;2;3;5;9	66666666666667;2;45
4;230;1;1;5/1/2017;3	4;4;3	25;5	33333333333333;7;1;22
4;235;1;1;5/1/2017;6	2;2	8;4	5;7;6;2;27
4;241;1;1;5/1/2017;6;3	6;4	75;7;11;1;41
4;248;1;1;5/1/2017;1;2	4;3	75;5	33333333333333;6;1;43
4;249;1;1;5/1/2017;3;2	4;3;5;8	33333333333333;1;69
4;261;1;1;5/1/2017;5	2;2	8;4;3	66666666666667;10;2;39
4;263;1;1;5/1/2017;5	2;2	8;4	75;3;6	33333333333333;2;22
4;266;1;1;5/1/2017;4	6;2	6;5	5;5;11;2;60
4;278;1;1;5/1/2017;4	4;3;5;6	33333333333333;10;1;51
4;285;1;1;5/1/2017;1	4;1	6;1	25;3;4	66666666666667;2;80
4;289;1;1;5/1/2017;2	2;1	4;1	5;7;5;1;25
4;306;1;1;5/1/2017;4	8;2;1;4;6;2;68
4;309;1;1;5/1/2017;5	4;4;6;7;11;2;49
4;317;1;1;5/1/2017;5	8;3	2;7;3	33333333333333;11;2;69
4;318;1;1;5/1/2017;5	2;3;5	25;7;9	66666666666667;2;63
4;319;1;1;5/1/2017;4	4;2	4;5	25;7;9;2;46
4;320;1;1;5/1/2017;5;2	87234288325189;2	25;6	66666666666667;7;1;59
4;322;1;1;5/1/2017;1;2	8;4;3;6;2;61
4;326;1;1;5/1/2017;3	8;2	2;4	25;5	33333333333333;9;2;29
4;327;1;1;5/1/2017;1	8;1	2;1;3	66666666666667;8;2;24
4;334;1;1;5/1/2017;6	2;2	8;1;5	66666666666667;5	66666666666667;2;66
4;349;1;1;5/1/2017;6	8;4;4	5;7;8;1;42
4;355;1;1;5/1/2017;5	8;2;3	25;6;8;1;28
4;359;1;1;5/1/2017;3	6;4;7;7;11;2;73
4;373;1;1;5/1/2017;5	2;4	8;6	5;3;5;1;65
4;377;1;1;5/1/2017;4	6;2	45895847183053;2	5;7;1	33333333333333;2;38
4;378;1;1;5/1/2017;3	4;3	4;5	5;4	33333333333333;5;1;35
4;385;1;1;5/1/2017;4	2;2	2;3;4	66666666666667;7	66666666666667;2;23
4;386;1;1;5/1/2017;6;4	4;4	75;7;11;1;56
4;387;1;1;5/1/2017;4	8;2	2;5;6;7;2;30
4;389;1;1;5/1/2017;5	2;4	8;4;6	66666666666667;6	33333333333333;2;55
4;390;1;1;5/1/2017;5;2;5;7;10;2;30
4;399;1;1;5/1/2017;6	6;3	05265079625479;4	25;7;8	33333333333333;1;52
4;400;1;1;5/1/2017;5;3;6;5	33333333333333;6;2;46
4;403;1;1;5/1/2017;5	6;3	8;3	75;3;6	33333333333333;2;21
4;405;1;1;5/1/2017;4	8;2	2;5	5;1;5;1;58
4;406;1;1;5/1/2017;3;2	4;2	25;3	33333333333333;5;1;73
4;410;1;1;5/1/2017;4;2;6	25;7;11;2;29
4;415;1;1;5/1/2017;6	4;3	4;3	25;7;9	66666666666667;1;71
4;425;1;1;5/1/2017;3;1	8;1;3	66666666666667;8	33333333333333;1;31
4;430;1;1;5/1/2017;1	8;2;6;6	33333333333333;9	66666666666667;2;33
4;432;1;1;5/1/2017;7;2	6;6	75;7;11;2;23
4;439;1;1;5/1/2017;4	8;1	8;2	5;6	33333333333333;9;1;41
4;445;1;1;5/1/2017;4	8;3	6;4	5;6	33333333333333;8	66666666666667;1;34
4;450;1;1;5/1/2017;5	2;2	6;3	75;6	33333333333333;6	66666666666667;1;62
4;451;1;1;5/1/2017;5	8;2	2;4	25;7;11;1;73
4;453;1;1;5/1/2017;5	6;2	23052412629073;5;6	66666666666667;7;2;24
4;454;1;1;5/1/2017;2	2;3	6;3	25;4;4	33333333333333;1;18
4;456;1;1;5/1/2017;3	4;2	4;4	5;5	66666666666667;8	66666666666667;2;23
4;459;1;1;5/1/2017;3	8;3;4;4;8;2;44
4;461;1;1;5/1/2017;6;3	8;5;6	33333333333333;9	33333333333333;2;32
4;463;1;1;5/1/2017;5	6;2	2;5	25;7;8	33333333333333;1;21
4;465;1;1;5/1/2017;6	8;3	4;4	25;7;11;2;65
4;466;1;1;5/1/2017;7;3	93996622368821;7;6;6	66666666666667;2;65
4;469;1;1;5/1/2017;3	6;3	2;1	75;4;10;2;54
4;472;1;1;5/1/2017;3	4;2	98228944643308;4;5	33333333333333;7;2;32
4;479;1;1;5/1/2017;6;2	72495511090297;6	25;5;7	33333333333333;1;24
4;480;1;1;5/1/2017;4	4;3;5	5;7;9	33333333333333;2;43
4;483;1;1;5/1/2017;2	2;5;5;6;11;2;16
4;488;1;1;5/1/2017;1	4;1;1	5;5;7;1;36
4;491;1;1;5/1/2017;3	4;2	2;2	75;3;9;2;24
4;496;1;1;5/1/2017;5;2	2;3	5;4	66666666666667;9;2;42
4;514;1;1;5/1/2017;7;4	2;3	5;7;8;2;63
4;515;1;1;5/1/2017;6	4;2	94787237719717;6;7;7;1;26
4;522;1;1;5/1/2017;7;1	2;3	5;7;8	33333333333333;1;67
4;525;1;1;5/1/2017;4	2;3;3	25;4	33333333333333;10;2;38
4;533;1;1;5/1/2017;5	8;2	30846910382365;2	75;5;5	66666666666667;2;49
4;539;1;1;5/1/2017;5	6;2	6;4;4	33333333333333;4;1;20
4;540;1;1;5/1/2017;6	6;2	2;2	75;7;8;2;59
4;543;1;1;5/1/2017;3	2;3;2	75;2	66666666666667;5	33333333333333;1;23
4;544;1;1;5/1/2017;6	8;1	6;3	25;7;10	3333333333333;2;34
4;549;1;1;5/1/2017;4	6;1	2;1;5	33333333333333;7	33333333333333;2;19
4;556;1;1;5/1/2017;5;2	6;3	5;7;9;2;21
4;560;1;1;5/1/2017;7;4	2;1;7;11;2;73
4;564;1;1;5/1/2017;1	6;3	4;5	25;7;7	66666666666667;2;23
4;568;1;1;5/1/2017;7;4	4;6;7;11;2;39
4;569;1;1;5/1/2017;5	2;1	8;1	5;3;9	33333333333333;1;59
4;572;1;1;5/1/2017;4	2;1	6;1;5	66666666666667;8	33333333333333;1;33
4;576;1;1;5/1/2017;6	4;1	4;2	25;7;11;1;49
4;584;1;1;5/1/2017;3	6;2	4;3	75;4;7	66666666666667;2;77
4;585;1;1;5/1/2017;5;4	07718170576323;3	5;6	33333333333333;8	33333333333333;1;27
4;591;1;1;5/1/2017;6	2;3	2;4	5;6	66666666666667;7	66666666666667;2;28
4;593;1;1;5/1/2017;5	2;3	2;4	75;7;11;2;23
4;594;1;1;5/1/2017;1	4;1	6;1	25;4;5	66666666666667;2;66
4;598;1;1;5/1/2017;7;2	4;5	5;7;10;1;53
4;600;1;1;5/1/2017;6;3	6;3	25;7;7;1;56
4;602;1;1;5/1/2017;5;3	8;7;3	66666666666667;11;2;57
4;604;1;1;5/1/2017;1;1;1;1	66666666666667;5	66666666666667;2;53
4;605;1;1;5/1/2017;7;5;4	75;7;8	33333333333333;1;67
4;625;1;1;5/1/2017;6	6;3	6;4	25;7;11;2;36
4;635;1;1;5/1/2017;5	4;2	75699036256609;4	75;5	33333333333333;9	66666666666667;2;47
4;637;1;1;5/1/2017;6;4;6	75;7;10	6666666666667;1;73
4;638;1;1;5/1/2017;6	6;3	6;6;7;11;2;46
4;642;1;1;5/1/2017;5	8;4	2;2	5;7;9	66666666666667;1;55
4;650;1;1;5/1/2017;7;1	6;2	5;7;10;2;56
4;653;1;1;5/1/2017;3	4;3	2;6;7;11;2;59
4;654;1;1;5/1/2017;4;2;4;5	66666666666667;7	66666666666667;1;42
4;662;1;1;5/1/2017;7;3	8;6	5;7;11;1;62
4;664;1;1;5/1/2017;7;3	2;1	25;7;10	6666666666667;1;56
4;665;1;1;5/1/2017;4	8;3;5	25;4;11;1;22
4;678;1;1;5/1/2017;6	2;3;3	75;6	33333333333333;9	33333333333333;1;27
4;682;1;1;5/1/2017;6;1	46316315501579;3	25;7;11;2;35
4;684;1;1;5/1/2017;4	4;2	6;3	75;5	33333333333333;5	33333333333333;1;33
4;686;1;1;5/1/2017;4	6;2	2;2;4	33333333333333;3;1;47
4;690;1;1;5/1/2017;5	2;1;6	25;7;11;1;46
4;691;1;1;5/1/2017;5;1	99604588310629;3	5;5;8	33333333333333;1;50
4;694;1;1;5/1/2017;3	8;2	6;1	75;7;4	66666666666667;1;21
4;695;1;1;5/1/2017;5	6;2;3	25;7;10	3333333333333;1;60
4;696;1;1;5/1/2017;6;2	6;4	75;7;11;1;42
4;698;1;1;5/1/2017;5	2;2	2;5	75;5	66666666666667;8;2;24
4;699;1;1;5/1/2017;4	8;1	2;4;7;11;2;30
4;703;1;1;5/1/2017;4;1	4;7;7;11;1;30
4;722;1;1;5/1/2017;3	8;3;5;3;11;1;27
4;736;1;1;5/1/2017;6;3	8;3	75;6;9;2;58
4;739;1;1;5/1/2017;4	8;2	4;3	75;6;9;1;53
4;748;1;1;5/1/2017;5	6;2	8;4	75;7;10;2;47
4;757;1;1;5/1/2017;5;3	1172085175605;5;3	66666666666667;7	66666666666667;1;26
4;759;1;1;5/1/2017;3	6;1	8;4;4	66666666666667;7	33333333333333;2;60
4;764;1;1;5/1/2017;6	4;3;5	75;7;10;1;31
4;767;1;1;5/1/2017;5	8;4	2;4;7;9;2;56
4;769;1;1;5/1/2017;6;3	4;5	25;7;7;2;37
4;773;1;1;5/1/2017;5	8;2	6;4	75;5	33333333333333;10	6666666666667;1;23
4;775;1;1;5/1/2017;4;1	4;3;6	66666666666667;8;2;42
4;777;1;1;5/1/2017;6	6;1;3	75;6;9	33333333333333;2;39
[truncated: 444 more rows]
